# Supplementary material for: Exploring Lead loci shared between schizophrenia and Cardiometabolic traits
Source: BMC Genomics. 2022 Aug 25;23:617. doi: 10.1186/s12864-022-08766-4 (PMC9414090; doi:10.1186/s12864-022-08766-4)
Supplement: Supplementary file 1 — Additional file 1. Supplementary Tables. [file 12864_2022_8766_MOESM1_ESM.xlsx]

## Sheet: Table S1
Supplementary Table 1. Summary GWAS data
Phenotype	Abbreviation	Data source	Total sample size	Reference genome	Population	# SNPs	SNPs included in the main analysis
Body mass index	BMI	Locke, A.E. et al., Genetic studies of body mass index yield new insights for obesity biology. Nature, 2015	236231	hg19	Mixed	2555511	2034632
Waist-hip ratio	WHR	Wang H. et al., Genotype-by-environment interactions inferred from genetic effects on phenotypic variability in the UK Biobank. Sci Adv, 2019	348501	hg19	European	5554550	5423629
Type 2 diabetes	T2D	Scott R.A. et al., An Expanded Genome-Wide Association Study of Type 2 Diabetes in Europeans. Diabetes, 2017	159208	hg19	European	11430452	10842581
Fasting glucose	FG	Dupuis, J. et al. New genetic loci implicated in fasting glucose homeostasis and their impact on type 2 diabetes risk. Nature Genetics, 2010	58047	hg19	European	2262277	2134567
Fasting insulin	FINS	Dupuis, J. et al. New genetic loci implicated in fasting glucose homeostasis and their impact on type 2 diabetes risk. Nature Genetics, 2010	51750	hg19	European	2262155	2001245
Low-density lipoproteins	LDL	Teslovich TM. et al. Biological, clinical and population relevance of 95 loci for blood lipids. Nature, 2010	95454	hg19	European	2692429	2334214
High-density lipoproteins	HDL	Teslovich TM. et al. Biological, clinical and population relevance of 95 loci for blood lipids. Nature, 2010	99900	hg19	European	2692429	2434567
Triglycerides	TG	Teslovich TM. et al. Biological, clinical and population relevance of 95 loci for blood lipids. Nature, 2010	96598	hg19	European	2692413	2302324
Total cholesterol	TC	Teslovich TM. et al. Biological, clinical and population relevance of 95 loci for blood lipids. Nature, 2010	100184	hg19	European	2692413	2345125
Schizophrenia	SCZ	Pardiñas et al. Common schizophrenia alleles are enriched in mutation-intolerant genes and in regions under strong background selection, 2018	105318	hg19	European	8068070	7994993

## Sheet: Table S2
Suplementary Table 2. Local genetic correlation and local SNP-heritability between SCZ and BMI
Chr	Start	End	num_snp	K	Local_rhog	Var	SE	Z	P
1	11777841	12779466	409	50	-9.554e-05	2.33e-09	4.823e-05	-1.9809	0.047599
1	14891511	16897730	1059	50	-0.00011742	2.97e-09	5.4491e-05	-2.1548	0.03118
1	48978188	49894177	445	36	0.00015767	3.11e-09	5.5739e-05	2.8286	0.0046746
1	71684405	74326907	1500	50	0.0002238	6.1e-09	7.8095e-05	2.8657	0.004161
1	74326907	76728135	1626	50	0.00012416	3.6e-09	5.9965e-05	2.0706	0.038395
1	144977494	148361253	749	50	-0.00018369	2.88e-09	5.371e-05	-3.42	0.0006263
1	154770403	156336133	452	44	-0.00018509	4.76e-09	6.8957e-05	-2.6842	0.0072714
1	175089768	177433381	1457	50	0.00021356	6.56e-09	8.1008e-05	2.6362	0.0083833
2	10133	1781022	854	50	0.00015989	5.19e-09	7.2029e-05	2.2199	0.026428
2	5708337	6836254	939	50	0.00017022	2.94e-09	5.4199e-05	3.1407	0.0016852
2	30463711	31550450	1140	50	-0.00013002	2.6e-09	5.1036e-05	-2.5476	0.010845
2	40281483	43309590	2776	50	-0.00016644	3.94e-09	6.2729e-05	-2.6534	0.0079696
2	57429100	58297315	651	38	-0.00022452	5.19e-09	7.2059e-05	-3.1158	0.0018344
2	124732250	125840921	875	50	-0.00012831	3.75e-09	6.1234e-05	-2.0954	0.036137
2	135158578	137042794	813	50	-0.00011012	2.75e-09	5.2397e-05	-2.1017	0.035582
2	144519484	146445570	859	50	-0.00015938	5.65e-09	7.5177e-05	-2.12	0.034002
3	1441779	2992120	1650	50	-0.0001557	4.34e-09	6.5901e-05	-2.3627	0.018145
3	14816900	16282442	985	50	-0.00012101	2.79e-09	5.2797e-05	-2.2921	0.021902
3	21643707	22204244	875	50	-0.00011672	3.3e-09	5.7457e-05	-2.0313	0.04222
3	51832015	54081390	1004	50	-0.00017066	5.12e-09	7.1577e-05	-2.3843	0.017114
3	79024541	81427310	1284	50	0.00013406	3.45e-09	5.8741e-05	2.2823	0.022474
3	82643886	84367479	845	47	8.327e-05	1.78e-09	4.2175e-05	1.9744	0.048339
3	106982811	109522395	1711	50	0.00015868	4.04e-09	6.3528e-05	2.4978	0.012497
3	113947863	115447080	763	50	-0.00017953	3.96e-09	6.296e-05	-2.8514	0.0043525
3	144410816	145664619	1042	50	-0.00010711	2.54e-09	5.0438e-05	-2.1236	0.0337
3	153256571	154714218	965	50	0.00010805	2.07e-09	4.5457e-05	2.3769	0.01746
4	12323034	14272001	1624	50	-0.00012415	3.1e-09	5.5715e-05	-2.2283	0.025863
4	36020436	37255047	1052	50	-0.00017565	3.41e-09	5.8379e-05	-3.0088	0.002623
4	40202609	42213058	1263	50	-0.00010842	2.67e-09	5.1629e-05	-2.1001	0.035723
4	43965045	45189157	904	50	-0.00023936	4.45e-09	6.6697e-05	-3.5888	0.00033216
4	100678360	103221356	1638	50	0.00026788	5.48e-09	7.404e-05	3.618	0.00029684
4	103221356	105305294	1074	50	0.00015415	5.26e-09	7.2551e-05	2.1246	0.033616
5	36433954	38802410	1511	50	-0.00012807	3.88e-09	6.2274e-05	-2.0566	0.039722
5	129519025	132139649	1138	50	0.00012523	2.35e-09	4.847e-05	2.5837	0.0097755
5	152867774	153773088	956	50	-0.00021828	4.88e-09	6.9869e-05	-3.1242	0.0017829
5	155373505	156628700	780	50	0.00012871	2.75e-09	5.241e-05	2.4558	0.014057
5	165642395	166847740	879	50	-0.00015204	3.24e-09	5.6913e-05	-2.6714	0.007554
5	166847740	168525318	1298	50	0.00013011	4.07e-09	6.3817e-05	2.0388	0.041466
6	23936619	24852275	746	50	0.00010996	2.84e-09	5.3332e-05	2.0618	0.039227
6	87069500	88822140	1204	50	-0.00018431	4.47e-09	6.6827e-05	-2.7579	0.0058169
6	97842284	100630146	1835	50	-0.0001446	3.43e-09	5.8603e-05	-2.4674	0.013609
6	100630146	102636772	1321	50	0.00011144	3.23e-09	5.6805e-05	1.9618	0.049789
6	108464380	110304247	1071	50	-0.00017469	4.19e-09	6.4709e-05	-2.6997	0.0069408
7	2062398	2772227	356	42	0.00015746	6.42e-09	8.0117e-05	1.9654	0.04937
7	5854526	6573857	235	29	9.9061e-05	2.04e-09	4.5115e-05	2.1958	0.028109
7	69085364	71874885	1589	50	-0.0001472	5.03e-09	7.0932e-05	-2.0752	0.037965
7	71874885	73334602	222	25	-9.5323e-05	1.85e-09	4.3048e-05	-2.2143	0.026805
7	76458564	78093859	1173	50	-0.0001676	3.47e-09	5.8913e-05	-2.8449	0.0044425
7	100196651	101199253	404	45	0.00013951	4.08e-09	6.3862e-05	2.1845	0.028925
7	121933630	124156805	1609	50	0.00014965	3.64e-09	6.0325e-05	2.4808	0.013109
8	9154694	9640787	464	35	9.5677e-05	2.34e-09	4.8338e-05	1.9793	0.047778
8	76456542	79132861	1846	50	0.00013587	4.49e-09	6.6989e-05	2.0282	0.042542
8	116096495	119685457	2560	50	-0.00024512	5.24e-09	7.2361e-05	-3.3875	0.00070521
8	144236881	146303867	591	50	-0.00018546	4.25e-09	6.5206e-05	-2.8441	0.0044531
9	25330810	26111757	599	50	-0.00011375	2.9e-09	5.3838e-05	-2.1128	0.034615
9	28811584	30387392	1521	50	-0.00011874	3.18e-09	5.6396e-05	-2.1054	0.035258
9	76203946	76973081	518	29	-0.00012202	1.8e-09	4.2418e-05	-2.8765	0.0040206
9	81079055	82590928	1299	50	-0.00017358	3.76e-09	6.1317e-05	-2.8309	0.0046421
9	107581749	109298754	1249	50	0.00019172	3.59e-09	5.9922e-05	3.1995	0.0013769
9	121321537	122260297	792	50	-0.00011978	3.69e-09	6.0727e-05	-1.9724	0.048566
9	124871322	126971887	1224	50	0.00011583	2.97e-09	5.4498e-05	2.1253	0.033559
9	129059665	130055510	620	50	-0.00015472	4.35e-09	6.5959e-05	-2.3458	0.018988
10	33707968	35109355	1050	50	-0.00025738	4.88e-09	6.9887e-05	-3.6828	0.00023071
10	85458703	87937577	2218	50	-0.00016668	2.92e-09	5.3996e-05	-3.0868	0.0020229
10	95396368	96221243	536	42	-0.00011159	2.39e-09	4.884e-05	-2.2849	0.022322
10	102949239	104380410	509	35	-0.00021998	3.96e-09	6.2914e-05	-3.4965	0.00047138
10	104380410	106695048	1405	50	-0.00020571	7.38e-09	8.5894e-05	-2.395	0.016621
10	116421406	119523934	2030	50	0.00014884	3.39e-09	5.8214e-05	2.5568	0.010565
11	12564229	13373124	793	50	-0.00016022	2.71e-09	5.2091e-05	-3.0758	0.0020995
11	27020461	28481593	772	50	0.00043259	4.47e-09	6.687e-05	6.4692	9.85e-11
11	28481593	30141357	981	50	0.00013215	4.03e-09	6.3494e-05	2.0813	0.037404
11	30141357	32276901	1313	50	-0.00016244	4.85e-09	6.9633e-05	-2.3329	0.019656
11	131074612	133000046	1978	50	-0.0002184	5.16e-09	7.1812e-05	-3.0413	0.0023555
11	134205993	134946452	838	50	-0.00026297	4.98e-09	7.0547e-05	-3.7276	0.00019328
12	33076989	37856717	1047	37	-0.00010664	1.61e-09	4.0096e-05	-2.6595	0.0078259
12	65559695	67181144	995	50	-0.00019734	3.76e-09	6.1301e-05	-3.2193	0.0012851
12	99305987	101447641	1381	50	-0.0001462	4.15e-09	6.4432e-05	-2.269	0.023268
12	122007651	124977980	1120	50	0.00038619	7.63e-09	8.7359e-05	4.4207	9.837e-06
13	46495214	47431079	686	50	-0.00012186	2.94e-09	5.4248e-05	-2.2464	0.024681
13	55817131	57554217	937	35	-0.00018199	3.39e-09	5.819e-05	-3.1275	0.0017627
13	58410626	59302271	673	31	-0.00014662	3.54e-09	5.948e-05	-2.4651	0.013697
13	106750000	108189877	1236	50	-0.00013282	3.27e-09	5.7203e-05	-2.3219	0.020238
14	29972145	32383265	1193	50	0.00014634	5.06e-09	7.1122e-05	2.0576	0.039626
14	40341990	41615502	1078	45	-0.0001002	2.06e-09	4.5385e-05	-2.2077	0.027263
14	72889615	76444767	2044	50	0.00015791	4.83e-09	6.951e-05	2.2718	0.023099
14	103012102	105001723	890	50	0.00023062	5.69e-09	7.545e-05	3.0566	0.0022384
15	42776399	44198049	413	21	0.00010931	2.97e-09	5.4489e-05	2.0062	0.044839
15	67094767	69017999	1259	50	0.00021915	4.18e-09	6.4647e-05	3.39	0.00069903
15	70133341	71922649	1201	50	-0.00012338	3.71e-09	6.089e-05	-2.0263	0.042737
15	78516053	80860978	1848	50	-0.00014164	4.56e-09	6.7513e-05	-2.0979	0.035915
16	2764829	4001196	445	50	0.00016408	2.81e-09	5.3037e-05	3.0938	0.0019761
16	14464002	16154060	420	48	-0.00010577	2.06e-09	4.5348e-05	-2.3324	0.019678
16	18643607	20150571	772	50	-0.00013656	3.45e-09	5.8701e-05	-2.3264	0.019996
16	20150571	22448904	721	50	0.00020222	4.31e-09	6.5634e-05	3.081	0.0020634
16	24136875	25986862	1308	50	-0.00014916	3.54e-09	5.9498e-05	-2.507	0.012177
16	29036613	31382943	427	42	-0.00029829	4.36e-09	6.6005e-05	-4.5191	6.21e-06
16	63691589	65938566	1699	50	-0.00040275	5.89e-09	7.6763e-05	-5.2466	1.55e-07
17	16412342	18856320	975	50	-0.00013541	3.96e-09	6.291e-05	-2.1524	0.031369
17	55357541	57487512	1112	50	-0.00021502	4.26e-09	6.5286e-05	-3.2934	0.00098971
17	61545589	63148128	501	42	-0.00013673	3.64e-09	6.0325e-05	-2.2666	0.023417
18	51554175	55213838	2162	50	-0.00025044	6.41e-09	8.0044e-05	-3.1288	0.0017552
18	57630483	59020751	996	50	0.00017868	5.61e-09	7.4915e-05	2.3851	0.017073
18	73526987	74813815	1101	50	-0.00011415	3.14e-09	5.6069e-05	-2.0359	0.041763
19	47150082	49282227	911	50	-0.0001866	3.87e-09	6.2187e-05	-3.0006	0.0026941

## Sheet: Table S3
Suplementary Table 3. Local genetic correlation and local SNP-heritability between SCZ and TG
Chr	Start	End	num_snp	K	Local_rhog	Var	SE	Z	P
2	21050490	23341383	706	50	0.0002848	1.72e-08	0.0001311	2.1724	0.029822
2	28598777	29217559	272	34	-0.00022623	9.32e-09	9.6527e-05	-2.3437	0.019091
2	60292000	62429044	678	50	-0.00031381	1.59e-08	0.00012597	-2.4912	0.01273
2	195861164	196447456	178	22	-0.00015516	4.98e-09	7.0546e-05	-2.1995	0.027843
4	18841874	20544557	566	50	0.00021455	1.15e-08	0.00010734	1.9988	0.045634
5	38802410	40287729	611	50	-0.00023235	8.88e-09	9.4221e-05	-2.466	0.013662
5	88891530	90422654	473	50	-0.00022061	9.39e-09	9.6913e-05	-2.2764	0.022824
6	28017819	28917608	211	15	0.00055346	2.45e-08	0.00015653	3.5358	0.0004066
6	30798168	31571218	142	22	0.00068501	2.57e-08	0.00016044	4.2695	1.9593e-05
6	31571218	32682664	124	16	0.00068142	2.53e-08	0.00015907	4.2837	1.8382e-05
6	32682664	33236497	200	28	0.0005007	1.74e-08	0.00013194	3.7949	0.00014768
6	52210476	53279102	503	50	-0.00028048	8.59e-09	9.2693e-05	-3.0259	0.0024789
7	31137289	33555768	1142	50	0.00019378	8.99e-09	9.4813e-05	2.0438	0.040972
7	43159074	44763828	550	50	-0.00020001	7.8e-09	8.8291e-05	-2.2654	0.023488
7	71874885	73334602	170	24	0.00059178	1.51e-08	0.00012278	4.8198	1.44e-06
7	121045273	121933630	271	32	0.00014382	4.73e-09	6.8808e-05	2.0901	0.036605
8	9154694	9640787	263	25	-0.000179	6.53e-09	8.0783e-05	-2.2159	0.026701
8	9640787	10463197	530	50	-0.00029109	1.15e-08	0.00010706	-2.719	0.0065473
8	19492840	20060856	370	47	0.00041976	2.26e-08	0.00015044	2.7902	0.0052679
9	130055510	132165470	586	50	-0.00025182	1.18e-08	0.00010872	-2.3161	0.02055
10	73508512	75422550	490	38	-0.00019953	5.43e-09	7.3656e-05	-2.7089	0.0067505
11	121175943	122591910	535	50	0.00022637	9.22e-09	9.6021e-05	2.3575	0.018399
12	54778823	55665837	320	39	-0.00019489	5.56e-09	7.4573e-05	-2.6135	0.0089625
12	57548860	59308666	537	50	-0.00032494	9.98e-09	9.9905e-05	-3.2525	0.0011441
12	59308666	61123729	535	44	-0.00017651	7.18e-09	8.4759e-05	-2.0825	0.037297
12	122007651	124977980	808	50	-0.00049011	2.22e-08	0.00014911	-3.287	0.0010127
15	56901773	58441366	704	50	-0.00018709	8.41e-09	9.1703e-05	-2.0402	0.041331
17	3702312	4696261	419	50	0.00022524	9.11e-09	9.5437e-05	2.3601	0.018268
17	18856320	21290357	446	50	0.0003189	1.5e-08	0.00012241	2.6052	0.0091827
19	8347513	9238393	295	44	0.00018749	5.18e-09	7.1982e-05	2.6047	0.0091946
19	47150082	49282227	706	50	0.00023279	1.13e-08	0.00010651	2.1857	0.028839
22	37570269	39307894	624	50	0.00030763	1.03e-08	0.00010126	3.0381	0.0023809

## Sheet: Table S4
Supplementary Table 4. All SNPs jointly associated with BMI and SCZ having a conjFDR <0.05
ANNOVAR = functional variant classification based on position in or outside of a gene; CADD = Combined Annotation-Dependent depletion score, which predict how deleterious the SNP effect is on protein structure/function (higher scores indicate more deleterious); RDB = RegulomeDB scores predict likelihood of regulatory functionality (lower scores indicate higher likelihood);minChrState = minimum ch…
SNP	A1	A2	CHR	BP	ANNOVAR	RDB	CADD	minChrState	commonChrState	Conjunctional FDR	Beta_BMI	SE_BMI	P_BMI	OR_SCZ	SE_SCZ	P_SCZ	Is_novel	Isin_BMI	Isin_SCZ	Is_reported
rs2904221	T	C	4	77182033	FAM47E	3b	3.852	5	15	0.0338545	0.0138	0.004	0.000561	0.96045	0.010598	0.00014	NA	YES	NA	YES
rs10827283	A	G	10	34064066	LINC00838	3a	0.872	5	15	0.0293871	-0.012	0.0035	0.000534	0.95533	0.011802	0.00011	NA	YES	NA	YES
rs2908868	A	G	16	49039308	CBLN1	3a	0.154	5	15	0.028072	-0.0196	0.0039	5.02e-07	0.96263	0.009784	9.9e-05	NA	YES	YES	NA
rs9900506	G	A	17	78622376	RPTOR	3a	3.947	2	5	0.0249897	0.0118	0.0036	0.00105	0.96086	0.009563	3e-05	NA	YES	NA	YES
rs11682175	T	C	2	57987593	VRK2	3a	1.022	1	15	0.00395934	-0.0141	0.0036	8.98e-05	0.93582	0.009509	3.1e-12	NA	NA	NA	YES
rs926914	C	T	22	41418154	RBX1	3a	7.394	1	1	0.00106191	-0.0139	0.0033	1.83e-05	0.93705	0.010539	6.9e-10	NA	YES	NA	NA
rs2143138	T	C	22	42618340	TCF20	3a	0.381	2	5	0.0152315	-0.0125	0.0036	0.000516	0.96123	0.009509	3.2e-05	NA	NA	YES	NA
rs11100760	T	G	4	143732619	INPP4B	3a	2.839	5	15	0.00853937	-0.0148	0.0039	0.000148	1.0448	0.010027	1.2e-05	NA	NA	NA	YES
rs10093964	C	T	8	27312040	PTK2B	3a	7.88	4	4	0.0162428	-0.0107	0.0031	0.000565	0.95627	0.009745	4.5e-06	NA	YES	NA	NA
rs2259043	A	G	9	131607921	KYAT1	3a	6.945	2	5	0.0473219	-0.0143	0.0046	0.00188	0.96212	0.010524	0.00024	NA	NA	NA	YES
rs4677611	C	T	3	71407890	FOXP1	2c	1.002	3	15	0.0474849	0.0088	0.0029	0.0028	1.0392	0.009638	6.6e-05	NA	NA	YES	NA
rs1593304	A	G	7	131619847	LOC101928782	2c	16.79	2	14	0.0240261	0.0168	0.0051	0.000987	0.93229	0.012537	2.2e-08	NA	YES	NA	YES
rs11264431	C	T	1	156022802	UBQLN4	2b	14.61	1	1	0.0119437	-0.0112	0.0031	0.000371	1.0458	0.010234	1.2e-05	NA	YES	YES	NA
rs17114534	T	C	10	104221529	MFSD13A	2b	5.961	1	2	0.0262192	-0.0136	0.0042	0.00113	1.0696	0.01333	4.5e-07	NA	YES	NA	NA
rs10749535	C	T	10	88104526	GRID1	2b	0.289	5	15	0.0347139	0.0116	0.0037	0.00172	1.0407	0.009672	3.7e-05	NA	YES	NA	YES
rs2281727	A	G	17	2117945	SMG6	2b	15.41	1	7	0.00022161	0.0142	0.003	1.98e-06	1.0574	0.010027	2.6e-08	NA	YES	YES	YES
rs2091219	A	G	1	151012060	BNIPL	1f	6.26	4	5	0.0195252	0.0171	0.0041	3.04e-05	0.9588	0.010396	5.2e-05	NA	YES	NA	YES
rs10786706	C	T	10	104500659	SFXN2	1f	0.237	5	5	0.0328483	-0.0092	0.0029	0.00158	1.0379	0.009509	9.3e-05	NA	YES	NA	NA
rs1352307	A	G	11	47168254	C11orf49	1f	4.055	5	5	0.0264069	-0.0176	0.0054	0.00114	0.91347	0.016895	8.5e-08	NA	YES	NA	YES
rs1502337	C	T	12	111062852	TCTN1	1f	1.081	4	5	0.00045164	-0.0137	0.003	6.61e-06	1.063	0.010059	1.3e-09	NA	YES	NA	YES
rs1063843	T	C	12	121681687	CAMKK2	1f	2.299	4	4	0.022189	-0.0153	0.0046	0.000881	1.0565	0.011964	4.3e-06	NA	NA	YES	NA
rs4796221	G	A	17	34831963	ZNHIT3	1f	0.195	5	14	0.00875817	0.0155	0.0039	7.06e-05	0.95863	0.009684	1.3e-05	NA	NA	YES	YES
rs4132617	C	A	2	29031312	SPDYA	1f	5.887	4	5	0.0344373	-0.0113	0.0036	0.0017	0.96283	0.009637	8.5e-05	NA	YES	YES	NA
rs6954172	C	A	7	6764583	PMS2CL	1f	1.209	5	15	0.041734	0.0181	0.0042	1.64e-05	0.96153	0.010582	0.00021	NA	YES	YES	NA
rs13254942	T	C	8	10257678	MSRA	1f	2.489	5	15	0.00568552	0.0121	0.0032	0.000141	0.95622	0.009858	5.6e-06	NA	NA	YES	YES
rs3740690	T	C	11	47188592	ARFGAP2	1d	3.351	4	4	0.0299512	-0.0095	0.003	0.00137	1.0427	0.009691	1.6e-05	NA	YES	NA	NA
rs2036527	G	A	15	78851615	CHRNA5	1d	7.536	5	15	0.0145271	-0.011	0.0032	0.000485	0.95105	0.010172	8.1e-07	NA	NA	NA	NA
rs2710323	T	C	3	52815905	ITIH1	1b	7.051	1	15	0.00058479	-0.013	0.0029	8.98e-06	1.0658	0.009527	2.2e-11	NA	YES	YES	YES
rs9436445	G	A	1	50590520	ELAVL4	7	2.202	5	15	0.00214102	0.0176	0.0043	4.26e-05	0.94553	0.011226	6.1e-07	NA	NA	YES	YES
rs1409058	T	G	1	97106177	PTBP2	7	1.434	5	15	0.0191435	-0.0132	0.0039	0.000713	0.95758	0.009823	1e-05	NA	NA	YES	NA
rs10502165	T	C	11	112934495	NCAM1	7	1.476	4	15	0.023816	0.0172	0.0046	0.000185	0.95416	0.011838	7.4e-05	NA	NA	YES	NA
rs1893695	A	C	11	113206085	TTC12	7	0.083	4	5	0.0283624	-0.0121	0.0036	0.000776	1.0382	0.009652	0.0001	NA	NA	YES	YES
rs3016382	C	A	11	132581442	OPCML	7	3.505	9	15	0.0391032	0.0114	0.0037	0.00206	1.049	0.009618	6.4e-07	NA	YES	NA	YES
rs3851601	G	T	12	23574134	SOX5	7	6.413	9	15	0.0214352	0.0157	0.0047	0.000837	1.0526	0.012356	3.4e-05	NA	NA	YES	NA
rs17284897	C	T	12	24672026	SOX5	7	2.805	5	15	0.0459863	0.0145	0.0047	0.00196	1.0556	0.01467	0.00023	NA	NA	YES	YES
rs9527855	G	A	13	59239659	LINC00374	7	6.138	9	15	0.0298062	-0.01	0.003	0.000858	1.039	0.009897	0.00011	NA	NA	YES	NA
rs17522122	G	T	14	33302882	AKAP6	7	2.176	5	15	0.00081229	-0.0145	0.0031	2.96e-06	0.95095	0.009675	2e-07	NA	YES	NA	YES
rs930920	A	C	15	51749726	DMXL2	7	7.288	4	4	0.0453884	0.0142	0.0037	0.000124	0.96478	0.009778	0.00025	NA	YES	NA	NA
rs4777128	A	G	15	69520737	GLCE	7	3.018	4	15	0.0395789	-0.0135	0.0037	0.000264	0.96345	0.009971	0.00019	NA	YES	NA	YES
rs10930641	A	G	2	175000711	OLA1	7	4.922	4	5	0.0425705	-0.0112	0.0036	0.00186	0.96432	0.009765	0.0002	NA	NA	NA	YES
rs1480481	C	T	2	185547462	ZNF804A	7	0.015	5	15	0.0426943	0.0091	0.003	0.00237	1.0421	0.009618	1.8e-05	NA	YES	NA	YES
rs16831047	G	A	2	200010475	SATB2	7	1.746	5	15	0.0249897	-0.0177	0.0054	0.00105	0.93908	0.013134	1.7e-06	NA	YES	NA	YES
rs6714784	A	C	2	215263165	SPAG16	7	3.04	5	15	0.0465903	0.0197	0.0047	3.27e-05	0.94589	0.015223	0.00026	NA	NA	YES	YES
rs11673833	A	G	2	4651792	LINC01249	7	1.927	9	15	0.0429154	0.0123	0.0039	0.00161	0.96302	0.010172	0.00021	NA	YES	NA	NA
rs4974272	T	C	3	70543712	MDFIC2	7	0.044	13	15	0.0315627	-0.0154	0.0045	0.000621	1.0475	0.01208	0.00012	NA	NA	YES	NA
rs4698975	G	A	4	102779328	BANK1	7	1.392	5	15	0.0326342	-0.0102	0.0032	0.001467	0.96189	0.010151	0.000129	NA	NA	YES	YES
rs10040792	T	C	5	137759010	KDM3B	7	3.015	4	4	0.0218085	-0.012	0.0036	0.0008581	1.0556	0.0096716	2.17e-08	NA	NA	YES	NA
rs11743085	C	T	5	88825791	MEF2C-AS1	7	4.173	15	15	0.0153347	-0.0229	0.0066	0.000521	1.1023	0.016338	2.49e-09	NA	NA	NA	YES
rs1775613	T	C	6	119346010	FAM184A	7	0.829	3	15	0.0329464	0.0103	0.003	0.0006525	0.96338	0.0097648	0.000133	NA	YES	NA	NA
rs2046395	G	A	8	93213010	RUNX1T1	7	1.012	9	15	0.0368873	-0.0115	0.0037	0.001883	1.042	0.0095823	1.74e-05	NA	NA	YES	NA
rs12220375	T	C	10	104901491	NT5C2	6	0.298	4	5	2.15e-07	-0.0312	0.0052	1.758e-09	1.1534	0.016798	1.93e-17	NA	YES	NA	YES
rs329651	G	T	11	133767622	MIR4697HG	6	16.88	4	15	0.00635313	-0.0151	0.004	0.0001625	1.0592	0.012698	5.94e-06	NA	NA	NA	YES
rs7938219	G	A	11	29202440	LINC02546	6	1.967	5	15	0.0434663	0.0144	0.0047	0.002235	0.9458	0.014743	0.000157	NA	NA	YES	NA
rs607987	G	A	11	30223574	FSHB	6	3.348	5	15	0.0018403	-0.0153	0.0037	3.547e-05	0.95045	0.0098965	2.82e-07	NA	YES	NA	YES
rs11170433	C	T	12	39424076	CPNE8	6	4.233	5	15	0.0190202	0.0127	0.0037	0.0005982	1.0406	0.0098185	4.95e-05	NA	YES	NA	NA
rs2372716	C	T	12	99573426	ANKS1B	6	4.657	5	15	0.00429813	-0.0155	0.0036	1.36e-05	0.94688	0.011779	3.6e-06	NA	YES	NA	YES
rs9521118	T	C	13	109648701	MYO16	6	5.918	14	15	0.0394225	0.0142	0.0046	0.002022	0.95465	0.012117	0.000128	NA	YES	NA	NA
rs953618	G	T	13	57112724	PRR20B	6	2.836	9	15	0.0429952	0.012	0.0039	0.002091	0.96245	0.010245	0.000187	NA	YES	NA	YES
rs1950709	G	A	14	29735938	MIR548AI	6	0.308	5	15	0.00602307	-0.0111	0.0029	0.0001516	1.0454	0.0095633	3.47e-06	NA	YES	NA	NA
rs12888273	A	G	14	93951657	UNC79	6	5.554	5	15	0.0259753	-0.011	0.0032	0.0006568	0.96085	0.010173	8.64e-05	NA	YES	NA	YES
rs4985147	T	C	16	15168760	PDXDC1	6	4.504	4	4	0.0422442	0.0133	0.0039	0.000649	0.96424	0.0098383	0.000214	NA	NA	YES	NA
rs3865350	C	T	17	5381867	DERL2	6	0.393	4	4	0.0142054	-0.0142	0.0036	7.999e-05	1.0414	0.0097251	2.97e-05	YES	NA	NA	NA
rs6738445	T	C	2	172599615	DYNC1I2	6	2.468	4	4	0.0189977	0.0116	0.0033	0.0004079	1.044	0.010598	4.94e-05	NA	YES	NA	YES
rs6435711	G	A	2	213410065	ERBB4	6	1.582	5	15	0.0181718	0.0126	0.0037	0.0006607	0.95092	0.0099341	4.07e-07	NA	NA	YES	NA
rs12615058	G	A	2	228989843	SPHKAP	6	11.46	5	15	0.0481845	0.0112	0.0037	0.00247	1.0386	0.010168	0.000197	NA	NA	NA	YES
rs2215966	G	A	2	59017244	LINC01122	6	2.573	14	15	0.0237982	0.0175	0.0037	2.248e-06	1.039	0.0096561	7.36e-05	NA	NA	YES	NA
rs502414	C	T	3	180626951	FXR1	6	3.684	5	15	0.00128867	0.0182	0.0043	2.31e-05	1.0519	0.0098967	3.18e-07	NA	NA	NA	YES
rs10511114	C	A	3	80454812	LINC02050	6	0.127	15	15	0.0228197	0.0142	0.004	0.0003852	0.95903	0.010506	6.83e-05	NA	NA	YES	NA
rs13186194	T	C	5	60795485	ZSWIM6	6	0.118	4	5	0.0177042	-0.0106	0.0031	0.000637	0.95425	0.0097843	1.7e-06	NA	NA	YES	YES
rs661311	T	C	5	88034867	MEF2C	6	1.035	4	15	0.00731961	-0.0133	0.0036	0.0001947	0.94932	0.011671	8.36e-06	NA	NA	YES	NA
rs4424066	A	G	6	32354428	TSBP1-AS1	6	6.367			0.00116516	-0.013	0.0029	9.954e-06	0.94131	0.011889	3.64e-07	NA	NA	YES	NA
rs926321	C	T	1	177359269	LINC01645	5	1.56	5	15	0.0333335	0.0205	0.0065	0.001611	0.93241	0.016088	1.36e-05	NA	NA	NA	YES
rs2242000	G	A	1	205031769	CNTN2	5	4.575	4	15	0.0214352	0.0157	0.0047	0.0008365	0.94441	0.012209	2.8e-06	NA	YES	NA	NA
rs7549780	A	C	1	243712455	AKT3	5	6.262	2	5	0.00207315	0.016	0.0039	4.086e-05	0.94878	0.01023	2.75e-07	NA	NA	NA	YES
rs11823930	G	A	11	115137641	CADM1	5	9.633	5	15	0.0425677	0.0324	0.01	0.001195	0.92339	0.021548	0.000217	NA	YES	NA	NA
rs7925214	C	T	11	130794253	SNX19	5	2.427	5	15	0.0391032	-0.0114	0.0037	0.002063	1.0638	0.009964	5.51e-10	NA	NA	NA	YES
rs6265	C	T	11	27679916	BDNF	5	20.7	4	15	0.00908465	0.0428	0.0038	2.428e-29	1.0535	0.011986	1.36e-05	NA	NA	YES	NA
rs7975482	A	G	12	124481690	ZNF664	5	2.275	4	5	0.00442775	-0.0123	0.0032	0.0001035	0.95166	0.010137	1.02e-06	NA	NA	NA	YES
rs7988208	A	C	13	55931658	MIR5007	5	2.617	9	15	0.0434301	0.0141	0.0046	0.002175	1.0447	0.011655	0.000173	NA	NA	YES	NA
rs709400	A	G	14	104149475	KLC1	5	0.479	4	4	0.00293295	0.016	0.003	1.382e-07	1.0489	0.010005	1.81e-06	NA	YES	NA	NA
rs8015759	C	A	14	84675221	SNORD3P3	5	0.394	7	15	0.0480217	-0.0111	0.0037	0.0027	0.96419	0.0095823	0.000141	NA	NA	YES	NA
rs3850422	G	A	14	99671788	BCL11B	5	1.75	2	15	0.00836734	-0.0108	0.0029	0.000231	1.0532	0.009745	1.05e-07	NA	NA	YES	YES
rs1559677	A	G	15	47738063	SEMA6D	5	9.093	5	15	0.0147819	0.0104	0.003	0.0004958	0.95504	0.0096561	1.9e-06	NA	YES	NA	YES
rs11637445	G	T	15	67991606	MAP2K5	5	9.648	4	5	0.0115605	-0.014	0.003	3.132e-06	0.95893	0.0098513	2.07e-05	NA	YES	NA	NA
rs4243232	C	T	16	30514723	ITGAL	5	4.629	4	15	0.0440207	-0.0118	0.0032	0.0001917	0.96289	0.010269	0.000231	NA	YES	NA	YES
rs37053	T	C	16	58558707	CNOT1	5	1.442	4	4	0.0212574	0.0111	0.0033	0.0008264	0.949	0.010975	1.84e-06	NA	YES	NA	NA
rs3818717	T	C	17	17707105	RAI1	5	8.662	4	4	0.0117008	-0.0132	0.0037	0.0003603	1.0466	0.0099509	4.8e-06	NA	YES	YES	NA
rs17681361	C	T	17	46251250	SKAP1	5	17.8	4	14	0.0251815	-0.0412	0.0115	0.0003587	1.1589	0.037448	8.18e-05	NA	NA	NA	YES
rs4459609	C	A	17	61548948	ACE	5	0.107	5	15	0.0454964	0.0096	0.0031	0.002274	0.9637	0.0099118	0.000191	NA	NA	YES	NA
rs7243785	A	G	18	52475162	RAB27B	5	0.5	5	15	0.0407361	0.0176	0.0043	4.258e-05	1.0419	0.011026	0.000199	NA	YES	NA	NA
rs2965185	T	C	19	19525792	GATAD2A	5	1.755	4	5	0.00089844	0.014	0.0032	1.5e-05	0.94479	0.010396	4.68e-08	NA	NA	YES	YES
rs281377	C	T	19	49206603	FUT2	5	8.258	4	5	0.0222471	-0.0133	0.004	0.0008842	1.0482	0.010008	2.54e-06	NA	YES	NA	NA
rs6718083	G	A	2	25362194	EFR3B	5	8.839	4	15	0.0076786	0.0161	0.0043	0.000181	0.95164	0.011228	1.01e-05	NA	NA	NA	YES
rs9860913	A	G	3	125137326	SNX4	5	3.826	5	15	0.0448138	0.0181	0.006	0.002556	0.93514	0.016112	3.15e-05	YES	NA	NA	NA
rs13088560	G	T	3	17151126	PLCL2	5	0.893	5	15	0.0386581	-0.0167	0.0053	0.001627	0.94977	0.013715	0.000172	NA	NA	YES	NA
rs13107325	C	T	4	103188709	SLC39A8	5	23	4	15	4.25e-08	-0.0472	0.0066	1.064e-12	0.85248	0.019267	1.19e-16	NA	YES	YES	YES
rs223420	C	A	4	103728010	UBE2D3	5	0.321	4	4	0.0233818	0.0098	0.003	0.0009499	0.95917	0.0094346	9.91e-06	NA	NA	YES	NA
rs4262151	T	C	5	152288508	LINC01470	5	2.917	9	15	0.0114625	0.0143	0.004	0.0003502	0.94023	0.010358	2.68e-09	NA	YES	NA	YES
rs10052410	T	C	5	155714344	SGCD	5	1.858	9	15	0.0413514	-0.0091	0.003	0.002253	0.96098	0.0098773	5.6e-05	NA	NA	YES	NA
rs2216572	G	A	5	74972877	POC5	5	4.644	4	5	0.0102952	0.0179	0.005	0.0003043	0.93312	0.015866	1.28e-05	NA	NA	YES	NA
rs9401491	G	A	6	98481904	MIR2113	5	0.069	5	15	0.0303724	0.0176	0.0055	0.001374	1.0577	0.01454	0.000115	NA	NA	YES	NA
rs12155351	C	T	7	104943302	SRPK2	5	1.703	5	15	0.0449209	0.0088	0.0029	0.002566	1.0522	0.0095633	1.02e-07	NA	YES	NA	NA
rs7811417	T	C	7	21534152	SP4	5	3.26	4	15	0.0293905	-0.0101	0.0032	0.001332	1.0496	0.0099892	1.25e-06	NA	NA	NA	YES
rs3808434	A	G	8	116559435	TRPS1	5	11.49	4	15	0.00607004	0.0127	0.0029	1.574e-05	0.95744	0.0096561	6.67e-06	NA	NA	YES	NA
rs6583611	A	G	8	143330576	TSNARE1	5	1.6	5	15	0.00649917	-0.0111	0.0029	0.000167	1.0778	0.0096011	6.14e-15	NA	YES	NA	YES
rs6476613	A	G	9	37084340	EBLN3P	5	6.505	2	5	0.0182531	-0.0138	0.0039	0.0004025	0.96056	0.0098773	4.62e-05	NA	NA	NA	YES
rs11138311	T	G	9	82229981	TLE4	5	4.696	4	5	0.0299789	0.017	0.0053	0.001374	0.93387	0.016995	5.69e-05	NA	NA	YES	NA
rs1218582	G	A	1	154834183	KCNN3	4	3.835	4	14	0.0238374	-0.0122	0.0037	0.0009762	1.0446	0.009989	1.23e-05	NA	NA	NA	YES
rs2235564	C	T	1	6713114	DNAJC11	4	0.553	4	4	0.0153783	0.0131	0.0037	0.0003993	1.0425	0.010044	3.42e-05	NA	NA	YES	NA
rs7928810	C	A	11	17372443	NCR3LG1	4	0.202	1	15	0.0314182	0.0151	0.003	7.015e-07	0.96317	0.0097676	0.000122	NA	NA	YES	YES
rs1188017	C	T	11	63824364	MACROD1	4	3.713	5	15	0.011973	-0.0143	0.004	0.0003722	0.94759	0.012647	2.08e-05	NA	YES	NA	NA
rs7953704	A	G	12	122625992	MLXIP	4	1.689	4	4	0.0167526	-0.0112	0.003	0.0001574	1.04	0.0095456	3.96e-05	NA	NA	YES	NA
rs10744211	A	G	12	122931820	ZCCHC8	4	10.74	5	15	0.00197974	0.0188	0.0042	7.599e-06	0.94616	0.011266	9.02e-07	NA	NA	YES	YES
rs4906270	G	T	14	103364737	TRAF3	4	7.742	3	5	0.0266716	0.0169	0.0052	0.001154	0.95317	0.011579	3.44e-05	NA	NA	YES	NA
rs225993	G	A	14	30494819	PRKD1	4	1.39	9	15	0.0227813	0.0138	0.0041	0.0007631	0.95929	0.010434	6.81e-05	NA	NA	YES	NA
rs8009761	G	A	14	74888554	SYNDIG1L	4	0.147	5	14	0.0389142	-0.0111	0.0036	0.002047	1.0388	0.0094896	6.04e-05	NA	NA	YES	YES
rs2107118	A	G	16	24310282	CACNG3	4	0.309	5	15	0.0110807	-0.0165	0.0046	0.0003346	0.9537	0.0097048	1.03e-06	NA	NA	YES	NA
rs4787491	A	G	16	30015337	INO80E	4	3.351	3	4	0.000186257	-0.0151	0.0032	2.336e-06	1.0557	0.0096172	1.7e-08	NA	YES	NA	YES
rs2863981	A	G	16	68295598	PLA2G15	4	5.001	1	5	0.0480739	-0.0105	0.003	0.0004529	1.0361	0.0097489	0.000275	NA	NA	YES	NA
rs17609347	C	A	16	72532362	LINC01572	4	2.326	5	15	0.0489044	0.0219	0.0058	0.0001749	1.0716	0.019069	0.000285	NA	NA	YES	NA
rs4790849	C	T	17	1859542	RTN4RL1	4	7.436	5	15	0.0341057	-0.0169	0.0041	3.171e-05	0.95159	0.013045	0.000142	NA	NA	YES	NA
rs3746038	C	T	19	1852494	KLF16	4	0.816	1	5	0.00912471	0.0184	0.0047	9.044e-05	1.0541	0.012113	1.37e-05	NA	YES	YES	NA
rs13307	G	A	2	160659996	LY75	4	3.736	5	15	0.0226654	0.0129	0.0036	0.0003392	1.0393	0.009675	6.75e-05	YES	NA	NA	NA
rs12105766	T	C	2	233617647	GIGYF2	4	1.864	4	5	0.0368873	0.0115	0.0037	0.001883	1.0764	0.0096936	3.09e-14	NA	NA	YES	YES
rs7603056	A	G	2	27064608	DPYSL5	4	5.802	13	14	0.027126	0.012	0.0037	0.001182	1.0389	0.0097299	8.94e-05	NA	NA	YES	NA
rs6714450	A	G	2	54252825	ACYP2	4	4.166	5	15	0.0336247	0.0126	0.004	0.001633	1.0459	0.010378	1.53e-05	NA	NA	YES	NA
rs11696338	T	C	20	32687611	EIF2S2	4	4.825	4	4	0.0381296	0.0116	0.0037	0.001718	0.96407	0.0097107	0.000165	NA	NA	YES	YES
rs13515	C	T	22	22115886	MAPK1	4	0.142	4	4	0.0370287	0.0146	0.0047	0.001894	1.0495	0.012117	6.61e-05	NA	NA	YES	NA
rs9614186	A	C	22	44187687	EFCAB6	4	4.526	4	15	0.0410406	0.0147	0.0041	0.0003115	1.0516	0.013542	0.000202	YES	NA	NA	NA
rs6439664	G	A	3	136537074	SLC35G2	4	9.607	1	7	0.00983491	-0.0149	0.0035	1.59e-05	1.0457	0.010338	1.56e-05	NA	YES	NA	YES
rs11924032	G	A	3	170735099	SLC2A2	4	4.021	5	15	0.0105829	0.0121	0.0034	0.0003153	0.95234	0.010803	6.17e-06	NA	YES	NA	NA
rs6810361	T	C	3	38574968	EXOG	4	7.377	1	5	0.0364188	0.012	0.0039	0.001847	1.0481	0.011895	7.75e-05	NA	NA	YES	NA
rs250252	C	A	5	106855830	EFNA5	4	17.56	1	15	0.040748	-0.015	0.0049	0.002204	1.0559	0.013892	8.99e-05	NA	YES	NA	YES
rs13174863	A	G	5	139080745	PSD2-AS1	4	7.867	2	7	0.0168073	-0.0147	0.0043	0.0005939	0.93949	0.013578	4.29e-06	NA	YES	YES	NA
rs1366220	G	A	5	153497780	MFAP3	4	2.952	4	15	0.00240436	0.0176	0.004	1.083e-05	1.0515	0.010358	1.27e-06	NA	NA	YES	NA
rs9398172	G	A	6	108994826	FOXO3	4	6.922	5	5	0.00251543	0.0166	0.004	3.325e-05	1.0515	0.010396	1.38e-06	NA	YES	NA	YES
rs10456690	G	A	6	54869236	FAM83B	4	0.551	14	15	0.0459509	-0.0129	0.0037	0.0004894	0.9641	0.0099852	0.000251	NA	NA	YES	NA
rs1779747	T	C	6	64141100	LGSN	4	4.968	1	15	0.0285169	0.0116	0.0036	0.001272	0.9623	0.009637	6.68e-05	NA	NA	YES	NA
rs2867603	G	A	7	71598202	CALN1	4	1.108	5	15	0.0114625	-0.0143	0.004	0.0003502	0.95332	0.010652	7.2e-06	NA	YES	NA	YES
rs800524	T	C	8	116847525	LINC00536	4	7.365	7	15	0.0326842	-0.0136	0.0043	0.001563	1.0502	0.011321	1.52e-05	NA	YES	NA	YES
rs7827353	G	A	8	34352096	LINC01288	4	0.553	5	15	0.0309775	0.0177	0.0049	0.0003036	1.0492	0.012487	0.000119	NA	YES	NA	NA
rs17049366	A	C	2	58363449	VRK2	4	4.182	4	5	0.0264069	-0.0205	0.0063	0.001138	0.93524	0.016123	3.29e-05	NA	YES	YES	YES
rs715871	T	C	15	47406224	SEMA6D	5	0.163	9	15	0.042026	-0.013	0.0036	0.0003049	0.96447	0.0097648	0.000212	NA	YES	NA	NA
rs1836717	A	G	2	212292699	ERBB4	5	0.751	5	15	0.0394304	-0.012	0.0039	0.002091	1.0468	0.010286	8.69e-06	NA	YES	NA	NA

## Sheet: Table S4_1
Supplementary Table 4_1. All SNPs jointly associated with TG and SCZ having a conjFDR <0.05
ANNOVAR = functional variant classification based on position in or outside of a gene; CADD = Combined Annotation-Dependent depletion score, which predict how deleterious the SNP effect is on protein structure/function (higher scores indicate more deleterious); RDB = RegulomeDB scores predict likelihood of regulatory functionality (lower scores indicate higher likelihood);minChrState = minimum ch…
SNP	A1	A2	CHR	BP	ANNOVAR	RDB	CADD	MinChrState	commonChrState	Conjunctional FDR	Beta_TG	SE_TG	P_TG	OR_SCZ	SE_SCZ	P_SCZ	Is_Novel	Isin_TG	Isin_SCZ	Is_reported
rs11208792	T	C	1	66525111	PDE4B	7	5.761	4	15	0.0468602	-0.015	0.0049	0.0006439	0.95844	0.0095633	9.03e-06	NA	YES	YES	NA
rs4606447	A	G	11	46691737	ATG13	2a	0.332	2	4	0.0114812	-0.019	0.0055	0.0001331	1.0542	0.010841	1.12e-06	NA	NA	YES	NA
rs12829188	A	G	12	103614913	C12orf42	5	21	5	15	0.0381797	-0.019	0.0058	0.0005021	1.046	0.010457	1.71e-05	NA	YES	NA	YES
rs11057409	C	T	12	124479331	ZNF664-RFLNA	5	3.343	4	5	0.00592417	-0.028	0.005	2.23e-08	0.9515	0.010137	9.35e-07	NA	NA	YES	NA
rs3818717	T	C	17	17707105	RAI1	5	6.472	4	4	0.0418623	0.0173	0.0051	0.0005613	1.0466	0.0099509	4.8e-06	NA	NA	NA	YES
rs10422819	C	A	19	19643028	YJEFN3	4	5.722	1	7	1.62296e-05	-0.023	0.005	2.05e-07	0.9349	0.0099526	1.35e-11	NA	YES	NA	NA
rs602662	G	A	19	49206985	FUT2	3a	23.2	4	5	0.0162616	0.0204	0.0052	9.49e-05	0.95614	0.0099037	5.93e-06	NA	NA	NA	YES
rs12478766	T	C	2	28041200	RBKS	7	8.445	4	15	0.00362561	0.0382	0.0059	4.21e-12	1.062	0.011873	4.05e-07	NA	NA	NA	YES
rs310750	T	G	3	12273674	PPARG	6	1.123	5	15	0.0324943	0.0291	0.0084	0.0002421	1.0714	0.01631	2.35e-05	NA	YES	NA	YES
rs9826230	C	T	3	135481562	PPP2R3A	4	7.433	5	15	0.0348841	0.0247	0.0079	0.0002187	0.93186	0.016816	2.71e-05	NA	NA	YES	YES
rs511154	A	G	3	135950921	PCCB	7	3.497	14	15	0.0206678	-0.028	0.0057	1.01e-07	1.0515	0.011332	9.49e-06	NA	NA	YES	YES
rs170869	C	T	4	103220401	SLC39A8	5	3.497	4	15	0.0315111	0.0192	0.006	0.0004008	0.94167	0.011716	2.91e-07	NA	NA	NA	YES
rs1472584	G	A	5	45210282	HCN1	7	13.21	5	15	0.0394808	0.0218	0.0062	0.0005234	0.9491	0.012559	3.18e-05	YES	NA	NA	NA
rs3130544	C	A	6	31058340	C6orf15	3a	2.903	NA	NA	3.78583e-08	-0.043	0.0075	4.84e-10	1.1867	0.015159	1.42e-29	YES	NA	NA	NA
rs2945232	T	C	8	8098038	FAM86B3P	4	0.031	4	15	0.01922	0.0184	0.0051	0.0001308	0.95761	0.0097107	8.19e-06	NA	YES	NA	YES

## Sheet: Table S5
Supplementary Table 5. Positive gene effect shared between SCZ and BMI
SNP	ANNOVAR	Conjunctional FDR	Beta_BMI	SE_BMI	P_BMI	OR_SCZ	SE_SCZ	P_SCZ
rs2904221	FAM47E	0.0338545	0.0138	0.004	0.0005606	0.96045	0.010598	0.00014
rs9900506	RPTOR	0.0249897	0.0118	0.0036	0.001046	0.96086	0.0095633	2.99e-05
rs4677611	FOXP1	0.0474849	0.0088	0.0029	0.002804	1.0392	0.009638	6.61e-05
rs1593304	LOC101928782	0.0240261	0.0168	0.0051	0.0009873	0.93229	0.012537	2.24e-08
rs10749535	GRID1	0.0347139	0.0116	0.0037	0.001718	1.0407	0.0096716	3.74e-05
rs2281727	SMG6	0.000221605	0.0142	0.003	1.981e-06	1.0574	0.010027	2.64e-08
rs2091219	BNIPL	0.0195252	0.0171	0.0041	3.036e-05	0.9588	0.010396	5.18e-05
rs4796221	ZNHIT3	0.00875817	0.0155	0.0039	7.057e-05	0.95863	0.0096844	1.28e-05
rs6954172	PMS2CL	0.041734	0.0181	0.0042	1.636e-05	0.96153	0.010582	0.000209
rs13254942	MSRA	0.00568552	0.0121	0.0032	0.0001408	0.95622	0.0098579	5.6e-06
rs9436445	ELAVL4	0.00214102	0.0176	0.0043	4.258e-05	0.94553	0.011226	6.06e-07
rs10502165	NCAM1	0.023816	0.0172	0.0046	0.0001847	0.95416	0.011838	7.37e-05
rs3016382	OPCML	0.0391032	0.0114	0.0037	0.002063	1.049	0.0096177	6.43e-07
rs3851601	SOX5	0.0214352	0.0157	0.0047	0.0008365	1.0526	0.012356	3.35e-05
rs17284897	SOX5	0.0459863	0.0145	0.0047	0.001957	1.0556	0.01467	0.000228
rs930920	DMXL2	0.0453884	0.0142	0.0037	0.0001241	0.96478	0.0097781	0.000245
rs1480481	ZNF804A	0.0426943	0.0091	0.003	0.002366	1.0421	0.0096177	1.83e-05
rs6714784	SPAG16	0.0465903	0.0197	0.0047	3.267e-05	0.94589	0.015223	0.000258
rs11673833	LINC01249	0.0429154	0.0123	0.0039	0.001611	0.96302	0.010172	0.000212
rs1775613	FAM184A	0.0329464	0.0103	0.003	0.0006525	0.96338	0.0097648	0.000133
rs7938219	LINC02546	0.0434663	0.0144	0.0047	0.002235	0.9458	0.014743	0.000157
rs11170433	CPNE8	0.0190202	0.0127	0.0037	0.0005982	1.0406	0.0098185	4.95e-05
rs9521118	MYO16	0.0394225	0.0142	0.0046	0.002022	0.95465	0.012117	0.000128
rs953618	PRR20B	0.0429952	0.012	0.0039	0.002091	0.96245	0.010245	0.000187
rs4985147	PDXDC1	0.0422442	0.0133	0.0039	0.000649	0.96424	0.0098383	0.000214
rs6738445	DYNC1I2	0.0189977	0.0116	0.0033	0.0004079	1.044	0.010598	4.94e-05
rs6435711	ERBB4	0.0181718	0.0126	0.0037	0.0006607	0.95092	0.0099341	4.07e-07
rs12615058	SPHKAP	0.0481845	0.0112	0.0037	0.00247	1.0386	0.010168	0.000197
rs2215966	LINC01122	0.0237982	0.0175	0.0037	2.248e-06	1.039	0.0096561	7.36e-05
rs502414	FXR1	0.00128867	0.0182	0.0043	2.31e-05	1.0519	0.0098967	3.18e-07
rs10511114	LINC02050	0.0228197	0.0142	0.004	0.0003852	0.95903	0.010506	6.83e-05
rs926321	LINC01645	0.0333335	0.0205	0.0065	0.001611	0.93241	0.016088	1.36e-05
rs2242000	CNTN2	0.0214352	0.0157	0.0047	0.0008365	0.94441	0.012209	2.8e-06
rs7549780	AKT3	0.00207315	0.016	0.0039	4.086e-05	0.94878	0.01023	2.75e-07
rs11823930	CADM1	0.0425677	0.0324	0.01	0.001195	0.92339	0.021548	0.000217
rs6265	BDNF	0.00908465	0.0428	0.0038	2.428e-29	1.0535	0.011986	1.36e-05
rs7988208	MIR5007	0.0434301	0.0141	0.0046	0.002175	1.0447	0.011655	0.000173
rs709400	KLC1	0.00293295	0.016	0.003	1.382e-07	1.0489	0.010005	1.81e-06
rs1559677	SEMA6D	0.0147819	0.0104	0.003	0.0004958	0.95504	0.0096561	1.9e-06
rs37053	CNOT1	0.0212574	0.0111	0.0033	0.0008264	0.949	0.010975	1.84e-06
rs4459609	ACE	0.0454964	0.0096	0.0031	0.002274	0.9637	0.0099118	0.000191
rs7243785	RAB27B	0.0407361	0.0176	0.0043	4.258e-05	1.0419	0.011026	0.000199
rs2965185	GATAD2A	0.00089844	0.014	0.0032	1.5e-05	0.94479	0.010396	4.68e-08
rs6718083	EFR3B	0.0076786	0.0161	0.0043	0.000181	0.95164	0.011228	1.01e-05
rs9860913	SNX4	0.0448138	0.0181	0.006	0.002556	0.93514	0.016112	3.15e-05
rs223420	UBE2D3	0.0233818	0.0098	0.003	0.0009499	0.95917	0.0094346	9.91e-06
rs4262151	LINC01470	0.0114625	0.0143	0.004	0.0003502	0.94023	0.010358	2.68e-09
rs2216572	POC5	0.0102952	0.0179	0.005	0.0003043	0.93312	0.015866	1.28e-05
rs9401491	MIR2113	0.0303724	0.0176	0.0055	0.001374	1.0577	0.01454	0.000115
rs12155351	SRPK2	0.0449209	0.0088	0.0029	0.002566	1.0522	0.0095633	1.02e-07
rs3808434	TRPS1	0.00607004	0.0127	0.0029	1.574e-05	0.95744	0.0096561	6.67e-06
rs11138311	TLE4	0.0299789	0.017	0.0053	0.001374	0.93387	0.016995	5.69e-05
rs2235564	DNAJC11	0.0153783	0.0131	0.0037	0.0003993	1.0425	0.010044	3.42e-05
rs7928810	NCR3LG1	0.0314182	0.0151	0.003	7.015e-07	0.96317	0.0097676	0.000122
rs10744211	ZCCHC8	0.00197974	0.0188	0.0042	7.599e-06	0.94616	0.011266	9.02e-07
rs4906270	TRAF3	0.0266716	0.0169	0.0052	0.001154	0.95317	0.011579	3.44e-05
rs225993	PRKD1	0.0227813	0.0138	0.0041	0.0007631	0.95929	0.010434	6.81e-05
rs17609347	LINC01572	0.0489044	0.0219	0.0058	0.0001749	1.0716	0.019069	0.000285
rs3746038	KLF16	0.00912471	0.0184	0.0047	9.044e-05	1.0541	0.012113	1.37e-05
rs13307	LY75	0.0226654	0.0129	0.0036	0.0003392	1.0393	0.009675	6.75e-05
rs12105766	GIGYF2	0.0368873	0.0115	0.0037	0.001883	1.0764	0.0096936	3.09e-14
rs7603056	DPYSL5	0.027126	0.012	0.0037	0.001182	1.0389	0.0097299	8.94e-05
rs6714450	ACYP2	0.0336247	0.0126	0.004	0.001633	1.0459	0.010378	1.53e-05
rs11696338	EIF2S2	0.0381296	0.0116	0.0037	0.001718	0.96407	0.0097107	0.000165
rs13515	MAPK1	0.0370287	0.0146	0.0047	0.001894	1.0495	0.012117	6.61e-05
rs9614186	EFCAB6	0.0410406	0.0147	0.0041	0.0003115	1.0516	0.013542	0.000202
rs11924032	SLC2A2	0.0105829	0.0121	0.0034	0.0003153	0.95234	0.010803	6.17e-06
rs6810361	EXOG	0.0364188	0.012	0.0039	0.001847	1.0481	0.011895	7.75e-05
rs1366220	MFAP3	0.00240436	0.0176	0.004	1.083e-05	1.0515	0.010358	1.27e-06
rs9398172	FOXO3	0.00251543	0.0166	0.004	3.325e-05	1.0515	0.010396	1.38e-06
rs1779747	LGSN	0.0285169	0.0116	0.0036	0.001272	0.9623	0.009637	6.68e-05
rs7827353	LINC01288	0.0309775	0.0177	0.0049	0.0003036	1.0492	0.012487	0.000119
rs1836717	ERBB4	0.0394304	-0.012	0.0039	0.002091	1.0468	0.010286	8.69e-06
rs715871	SEMA6D	0.042026	-0.013	0.0036	0.0003049	0.96447	0.0097648	0.000212

## Sheet: Table S6
Supplementary Table 6. Negative gene effect shared between SCZ and BMI
SNP	ANNOVAR	Conjunctional FDR	Beta_BMI	SE_BMI	P_BMI	OR_SCZ	SE_SCZ	P_SCZ
rs10827283	LINC00838	0.0293871	-0.012	0.0035	0.0005339	0.95533	0.011802	0.000108
rs2908868	CBLN1	0.028072	-0.0196	0.0039	5.018e-07	0.96263	0.0097843	9.91e-05
rs11682175	VRK2	0.00395934	-0.0141	0.0036	8.978e-05	0.93582	0.0095085	3.05e-12
rs926914	RBX1	0.00106191	-0.0139	0.0033	1.834e-05	0.93705	0.010539	6.87e-10
rs2143138	TCF20	0.0152315	-0.0125	0.0036	0.0005162	0.96123	0.0095085	3.2e-05
rs11100760	INPP4B	0.00853937	-0.0148	0.0039	0.0001477	1.0448	0.010027	1.22e-05
rs10093964	PTK2B	0.0162428	-0.0107	0.0031	0.0005652	0.95627	0.009745	4.48e-06
rs2259043	KYAT1	0.0473219	-0.0143	0.0046	0.001879	0.96212	0.010524	0.000244
rs11264431	UBQLN4	0.0119437	-0.0112	0.0031	0.0003709	1.0458	0.010234	1.2e-05
rs17114534	MFSD13A	0.0262192	-0.0136	0.0042	0.001126	1.0696	0.01333	4.51e-07
rs10786706	SFXN2	0.0328483	-0.0092	0.0029	0.001575	1.0379	0.0095085	9.31e-05
rs1352307	C11orf49	0.0264069	-0.0176	0.0054	0.001138	0.91347	0.016895	8.48e-08
rs1502337	TCTN1	0.00045164	-0.0137	0.003	6.605e-06	1.063	0.010059	1.27e-09
rs1063843	CAMKK2	0.022189	-0.0153	0.0046	0.0008807	1.0565	0.011964	4.33e-06
rs4132617	SPDYA	0.0344373	-0.0113	0.0036	0.001696	0.96283	0.009637	8.46e-05
rs3740690	ARFGAP2	0.0299512	-0.0095	0.003	0.001372	1.0427	0.0096913	1.63e-05
rs2036527	CHRNA5	0.0145271	-0.011	0.0032	0.0004846	0.95105	0.010172	8.07e-07
rs2710323	ITIH1	0.000584794	-0.013	0.0029	8.983e-06	1.0658	0.0095271	2.22e-11
rs1409058	PTBP2	0.0191435	-0.0132	0.0039	0.0007128	0.95758	0.0098225	1.02e-05
rs1893695	TTC12	0.0283624	-0.0121	0.0036	0.0007763	1.0382	0.0096517	0.000101
rs9527855	LINC00374	0.0298062	-0.01	0.003	0.0008583	1.039	0.0098965	0.000111
rs17522122	AKAP6	0.000812291	-0.0145	0.0031	2.961e-06	0.95095	0.009675	2.01e-07
rs4777128	GLCE	0.0395789	-0.0135	0.0037	0.0002636	0.96345	0.0099709	0.000188
rs10930641	OLA1	0.0425705	-0.0112	0.0036	0.001864	0.96432	0.0097648	0.000199
rs16831047	SATB2	0.0249897	-0.0177	0.0054	0.001046	0.93908	0.013134	1.71e-06
rs4974272	MDFIC2	0.0315627	-0.0154	0.0045	0.0006211	1.0475	0.01208	0.000123
rs4698975	BANK1	0.0326342	-0.0102	0.0032	0.001467	0.96189	0.010151	0.000129
rs10040792	KDM3B	0.0218085	-0.012	0.0036	0.0008581	1.0556	0.0096716	2.17e-08
rs11743085	MEF2C-AS1	0.0153347	-0.0229	0.0066	0.000521	1.1023	0.016338	2.49e-09
rs2046395	RUNX1T1	0.0368873	-0.0115	0.0037	0.001883	1.042	0.0095823	1.74e-05
rs12220375	NT5C2	2.15e-07	-0.0312	0.0052	1.758e-09	1.1534	0.016798	1.93e-17
rs329651	MIR4697HG	0.00635313	-0.0151	0.004	0.0001625	1.0592	0.012698	5.94e-06
rs607987	FSHB	0.0018403	-0.0153	0.0037	3.547e-05	0.95045	0.0098965	2.82e-07
rs2372716	ANKS1B	0.00429813	-0.0155	0.0036	1.36e-05	0.94688	0.011779	3.6e-06
rs1950709	MIR548AI	0.00602307	-0.0111	0.0029	0.0001516	1.0454	0.0095633	3.47e-06
rs12888273	UNC79	0.0259753	-0.011	0.0032	0.0006568	0.96085	0.010173	8.64e-05
rs3865350	DERL2	0.0142054	-0.0142	0.0036	7.999e-05	1.0414	0.0097251	2.97e-05
rs13186194	ZSWIM6	0.0177042	-0.0106	0.0031	0.000637	0.95425	0.0097843	1.7e-06
rs661311	MEF2C	0.00731961	-0.0133	0.0036	0.0001947	0.94932	0.011671	8.36e-06
rs4424066	TSBP1-AS1	0.00116516	-0.013	0.0029	9.954e-06	0.94131	0.011889	3.64e-07
rs7925214	SNX19	0.0391032	-0.0114	0.0037	0.002063	1.0638	0.009964	5.51e-10
rs7975482	ZNF664	0.00442775	-0.0123	0.0032	0.0001035	0.95166	0.010137	1.02e-06
rs8015759	SNORD3P3	0.0480217	-0.0111	0.0037	0.0027	0.96419	0.0095823	0.000141
rs3850422	BCL11B	0.00836734	-0.0108	0.0029	0.000231	1.0532	0.009745	1.05e-07
rs11637445	MAP2K5	0.0115605	-0.014	0.003	3.132e-06	0.95893	0.0098513	2.07e-05
rs4243232	ITGAL	0.0440207	-0.0118	0.0032	0.0001917	0.96289	0.010269	0.000231
rs3818717	RAI1	0.0117008	-0.0132	0.0037	0.0003603	1.0466	0.0099509	4.8e-06
rs17681361	SKAP1	0.0251815	-0.0412	0.0115	0.0003587	1.1589	0.037448	8.18e-05
rs281377	FUT2	0.0222471	-0.0133	0.004	0.0008842	1.0482	0.010008	2.54e-06
rs13088560	PLCL2	0.0386581	-0.0167	0.0053	0.001627	0.94977	0.013715	0.000172
rs13107325	SLC39A8	4.25e-08	-0.0472	0.0066	1.064e-12	0.85248	0.019267	1.19e-16
rs10052410	SGCD	0.0413514	-0.0091	0.003	0.002253	0.96098	0.0098773	5.6e-05
rs7811417	SP4	0.0293905	-0.0101	0.0032	0.001332	1.0496	0.0099892	1.25e-06
rs6583611	TSNARE1	0.00649917	-0.0111	0.0029	0.000167	1.0778	0.0096011	6.14e-15
rs6476613	EBLN3P	0.0182531	-0.0138	0.0039	0.0004025	0.96056	0.0098773	4.62e-05
rs1218582	KCNN3	0.0238374	-0.0122	0.0037	0.0009762	1.0446	0.009989	1.23e-05
rs1188017	MACROD1	0.011973	-0.0143	0.004	0.0003722	0.94759	0.012647	2.08e-05
rs7953704	MLXIP	0.0167526	-0.0112	0.003	0.0001574	1.04	0.0095456	3.96e-05
rs8009761	SYNDIG1L	0.0389142	-0.0111	0.0036	0.002047	1.0388	0.0094896	6.04e-05
rs2107118	CACNG3	0.0110807	-0.0165	0.0046	0.0003346	0.9537	0.0097048	1.03e-06
rs4787491	INO80E	0.000186257	-0.0151	0.0032	2.336e-06	1.0557	0.0096172	1.7e-08
rs2863981	PLA2G15	0.0480739	-0.0105	0.003	0.0004529	1.0361	0.0097489	0.000275
rs4790849	RTN4RL1	0.0341057	-0.0169	0.0041	3.171e-05	0.95159	0.013045	0.000142
rs6439664	SLC35G2	0.00983491	-0.0149	0.0035	1.59e-05	1.0457	0.010338	1.56e-05
rs250252	EFNA5	0.040748	-0.015	0.0049	0.002204	1.0559	0.013892	8.99e-05
rs13174863	PSD2-AS1	0.0168073	-0.0147	0.0043	0.0005939	0.93949	0.013578	4.29e-06
rs10456690	FAM83B	0.0459509	-0.0129	0.0037	0.0004894	0.9641	0.0099852	0.000251
rs2867603	CALN1	0.0114625	-0.0143	0.004	0.0003502	0.95332	0.010652	7.2e-06
rs800524	LINC00536	0.0326842	-0.0136	0.0043	0.001563	1.0502	0.011321	1.52e-05
rs17049366	VRK2	0.0264069	-0.0205	0.0063	0.001138	0.016123	3.29e-05	0.9105

## Sheet: Table S7
Supplemetary Table 7. Positive gene effect of genes shared by SCZ and TG
SNP	ANNOVAR	Conjunctional FDR	Beta_TG	SE_TG	P_TG	OR_SCZ	SE_SCZ	P_SCZ
rs3818717	RAI1	0.0418623	0.0173	0.0051	0.0005613	1.0466	0.0099509	4.8e-06
rs602662	FUT2	0.0162616	0.0204	0.0052	9.49e-05	0.95614	0.0099037	5.93e-06
rs12478766	RBKS	0.00362561	0.0382	0.0059	4.21e-12	1.062	0.011873	4.05e-07
rs310750	PPARG	0.0324943	0.0291	0.0084	0.0002421	1.0714	0.01631	2.35e-05
rs9826230	PPP2R3A	0.0348841	0.0247	0.0079	0.0002187	0.93186	0.016816	2.71e-05
rs170869	SLC39A8	0.0315111	0.0192	0.006	0.0004008	0.94167	0.011716	2.91e-07
rs1472584	HCN1	0.0394808	0.0218	0.0062	0.0005234	0.9491	0.012559	3.18e-05
rs2945232	FAM86B3P	0.01922	0.0184	0.0051	0.0001308	0.95761	0.0097107	8.19e-06

## Sheet: Table S8
Supplemetary Table 8. Negaitive gene effect of genes shared by SCZ and TG
SNP	ANNOVAR	Conditional FDR	Beta_TG	SE_TG	P_TG	OR_SCZ	SE_SCZ	P_SCZ
rs11208792	PDE4B	0.0468602	-0.015	0.0049	0.0006439	0.95844	0.0095633	9.03e-06
rs4606447	ATG13	0.0114812	-0.019	0.0055	0.0001331	1.0542	0.010841	1.12e-06
rs12829188	C12orf42	0.0381797	-0.019	0.0058	0.0005021	1.046	0.010457	1.71e-05
rs11057409	ZNF664-RFLNA	0.00592417	-0.028	0.005	2.23e-08	0.9515	0.010137	9.35e-07
rs10422819	YJEFN3	1.62296e-05	-0.023	0.005	2.05e-07	0.9349	0.0099526	1.35e-11
rs511154	PCCB	0.0206678	-0.028	0.0057	1.01e-07	1.0515	0.011332	9.49e-06
rs3130544	C6orf15	3.78583e-08	-0.043	0.0075	4.84e-10	1.1867	0.015159	1.42e-29

## Sheet: Table S9
Supplementary Table 9. The scoring scheme refers to the following available data types for a single coordinate.
Score	Supportingdata
1a	eQTL+ TF binding + matched TF motif + matched DNase Footprint + DNasepeak
1b	eQTL+ TF binding + any motif + DNase Footprint + DNase peak
1c	eQTL+ TF binding + matched TF motif + DNase peak
1d	eQTL+ TF binding + any motif + DNase peak
1e	eQTL+ TF binding + matched TF motif
1f	eQTL+ TF binding / DNase peak
2a	TFbinding + matched TF motif + matched DNase Footprint + DNase peak
2b	TFbinding + any motif + DNase Footprint + DNase peak
2c	TFbinding + matched TF motif + DNase peak
3a	TFbinding + any motif + DNase peak
3b	TFbinding + matched TF motif
4	TFbinding + DNase peak
5	TFbinding or DNase peak
6	other
*Derived from the RegulomeDB (http://www.regulomedb.org).

[truncated: 18 more sheets: Table S10, Table S11, Table S12, Table S13, Table S14, Table S15, Table S16, Table S17, Table S18, Table S19, Table S20, Table S21, Table S22, Table S23, Table S24, Table S25, Table S26, Table S27]
