# Supplementary material for: Exploring Lead loci shared between schizophrenia and Cardiometabolic traits
Source: BMC Genomics. 2022 Aug 25;23:617. doi: 10.1186/s12864-022-08766-4 (PMC9414090; doi:10.1186/s12864-022-08766-4)
Supplement: Supplementary file 3 — Additional file 3. Additional datasets. [file 12864_2022_8766_MOESM3_ESM.xlsx]

## Sheet: SCZ_TC
SNP	A1	A2	CHR	BP	conjfdr_scz_tc	fdr_scz	ANNOVAR	func	CADD	RDB	minChrState	commonChrState	BETA_tc	SE_tc	PVAL_tc	OR_SCZ	SE_SCZ	P_SCZ
rs7529073	T	C	1	214147889	6.92e-06	0.0131327	PROX1-AS1	ncRNA_intronic	0.775	7	5	14	0.007	0.0051	0.2575	0.95493	0.0095456	6.45e-05
rs12994085	C	T	2	27952406	8.75e-06	0.0178927	AC074091.13	intergenic	0.664	4	2	15	0.029	0.006	4.32e-07	0.94942	0.01104	0.000100694
rs9967838	A	C	2	27968454	1.38e-05	0.00708656	MRPL33	intergenic	4.988	7	5	15	-0.0304	0.0058	6.073e-08	0.9466	0.010839	2.82e-05
rs6547796	T	C	2	27975394	1.86e-05	0.00811686	MRPL33	intergenic	4.966	1f	2	15	-0.0307	0.0058	4.615e-08	0.94727	0.010803	3.36e-05
rs10209020	C	T	2	27980944	2.76e-05	0.00748761	MRPL33	intergenic	0.958	7	5	15	0.0316	0.0058	1.483e-08	0.94698	0.010803	3.03e-05
rs12477908	A	C	2	27987046	3.08e-05	0.0285612	MRPL33	intergenic	3.705	5	5	15	-0.0308	0.0057	2.751e-08	0.95321	0.010637	0.000194229
rs4666012	A	G	2	28018293	3.4e-05	0.0242627	RBKS	intronic	5.985	5	2	15	0.0282	0.0062	4.685e-06	1.0546	0.011632	0.000154884
rs4666014	G	A	2	28019175	3.45e-05	0.0164257	RBKS	intronic	19.66	5	2	15	-0.0279	0.0061	4.091e-06	1.0558	0.011465	8.87e-05
rs11127125	T	C	2	28023120	4.04e-05	0.00953312	RBKS	intronic	3.523	6	2	15	0.0273	0.0061	5.591e-06	1.0585	0.011465	4.14e-05
rs4665392	A	G	2	28029649	4.18e-05	0.0119057	RBKS	intronic	0.179	5	5	15	0.0282	0.0062	3.969e-06	1.0574	0.011465	5.6e-05
rs4233716	C	T	2	28034384	4.32e-05	0.00747932	RBKS	intronic	3.414	6	5	15	-0.0258	0.0063	4.341e-05	1.0617	0.011873	3.03e-05
rs4464229	C	T	2	28038080	4.34e-05	0.00739548	RBKS	intronic	0.938	6	5	15	-0.0258	0.0063	3.769e-05	1.0618	0.011873	2.98e-05
rs12617171	C	T	2	28038799	4.65e-05	0.0104837	RBKS	intronic	2.698	5	5	15	-0.0233	0.0065	0.0001603	1.061	0.012039	4.7e-05
rs4665393	G	A	2	28040276	5.08e-05	0.00734427	RBKS	intronic	4.373	7	5	15	-0.0257	0.0063	4.439e-05	1.0618	0.011873	2.95e-05
rs4666017	C	A	2	28040525	5.26e-05	0.00739548	RBKS	intronic	1.602	6	5	15	-0.0257	0.0063	4.752e-05	1.0618	0.011873	2.98e-05
rs12478766	T	C	2	28041200	5.36e-05	0.00701228	RBKS	intronic	12.68	7	4	15	0.0257	0.0063	5.011e-05	1.062	0.011873	2.78e-05
rs13026758	A	G	2	28041273	5.57e-05	0.00745437	RBKS	intronic	11.27	7	4	15	0.0257	0.0063	5.011e-05	1.0617	0.011873	3.01e-05
rs4666018	C	T	2	28042059	5.65e-05	0.00884056	RBKS	intronic	7.41	6	4	15	-0.0257	0.0063	5.07e-05	1.061	0.011873	3.75e-05
rs4666020	G	A	2	28046028	6.12e-05	0.0149565	RBKS	intronic	14.32	7	2	15	-0.0232	0.0065	0.0001563	1.0591	0.012022	7.78e-05
rs9679543	C	T	2	28050951	6.13e-05	0.0223347	RBKS	intronic	0.372	6	4	15	-0.0252	0.0062	3.392e-05	1.0549	0.011597	0.000137571
rs4666021	A	G	2	28055881	6.47e-05	0.0121147	RBKS	intronic	6.346	5	2	15	0.0233	0.0065	0.0001615	1.0603	0.012039	5.74e-05
rs12463914	C	T	2	28057359	7.15e-05	0.0135669	RBKS	intronic	3.584	5	5	15	-0.0234	0.0065	0.0001571	1.0597	0.012039	6.74e-05
rs7560060	T	C	2	28057524	7.54e-05	0.0189203	RBKS	intronic	11.01	7	5	15	0.0234	0.0065	0.0001433	1.058	0.012039	0.000108703
rs4666022	T	C	2	28057823	7.67e-05	0.0141915	RBKS	intronic	4.041	7	5	15	0.0259	0.0061	1.788e-05	1.0565	0.011448	7.19e-05
rs12464988	C	T	2	28058226	7.76e-05	0.0137057	RBKS	intronic	0.152	5	5	15	-0.027	0.0061	8.284e-06	1.0567	0.011448	6.84e-05
rs4462754	C	T	2	28063994	8.64e-05	0.0134252	RBKS	intronic	0.026	7	4	15	-0.0258	0.0061	1.852e-05	1.0568	0.011448	6.65e-05
rs9678336	A	G	2	28065404	0.000109965	0.01352	RBKS	intronic	1.963	7	5	15	0.0264	0.0061	1.062e-05	1.0567	0.011448	6.71e-05
rs11901133	T	G	2	28069713	0.000161508	0.0209662	RBKS	intronic	0.953	6	4	15	0.0264	0.0061	1.023e-05	1.0542	0.011391	0.00012647
rs4555299	A	G	2	28071190	0.000192055	0.0214005	RBKS	intronic	2.218	6	5	15	0.0265	0.0061	1.01e-05	1.0541	0.011391	0.000129892
rs4666025	C	T	2	28073894	0.000211254	0.0271969	RBKS	intronic	6.633	7	5	15	-0.0222	0.0066	0.0003108	1.0557	0.011964	0.000180971
rs4583413	C	T	2	28074824	0.000248134	0.0199919	RBKS	intronic	2.759	7	5	15	-0.0267	0.0061	8.13e-06	1.0545	0.011391	0.000117733
rs4419196	A	G	2	28075298	0.000262965	0.0184548	RBKS	intronic	1.769	5	5	15	0.0272	0.0061	5.993e-06	1.0549	0.011391	0.000104999
rs4447576	T	C	2	28076248	0.000344993	0.0242153	RBKS	intronic	0.073	7	5	15	0.0264	0.0061	1.005e-05	1.0538	0.011448	0.000154434
rs9845457	G	A	3	135914476	0.000347091	0.000175942	MSL2	UTR5	13.92	4	1	1	-0.0094	0.0053	0.1479	1.063	0.0098965	3.31e-07
rs1813006	G	T	4	103001649	0.000367961	1.07e-05	BANK1	intergenic	1.848	5	9	15	-0.0366	0.0126	0.002093	0.86306	0.02144	1.33e-08
rs13107325	C	T	4	103188709	0.000367961	1.36e-07	SLC39A8	exonic	23.1	5	4	15	-0.0309	0.011	0.002847	0.85248	0.019267	7.28e-12
rs151401	A	G	4	103190128	0.000449762	0.019113	SLC39A8	intronic	13.83	6	5	15	0.0019	0.0062	0.7463	0.94798	0.011426	0.000110273
rs151404	G	A	4	103191787	0.000464775	0.0150698	SLC39A8	intronic	3.712	6	5	15	-0.0018	0.0062	0.7701	0.94701	0.011406	7.87e-05
rs396902	A	G	4	103215671	0.000469011	0.019113	SLC39A8	intronic	2.402	6	4	15	0.001	0.0063	0.8658	0.94831	0.011353	0.000110273
rs13114461	C	T	4	103284697	0.000469324	4.45e-05	SLC39A8	intergenic	3.885	6	7	15	-0.0263	0.0096	0.009701	0.89022	0.017818	6.73e-08
rs13114738	C	T	4	103284865	0.00049038	5.85e-05	SLC39A8	intergenic	0.811	5	7	15	-0.025	0.0096	0.01399	0.89129	0.017818	9.21e-08
rs13140033	G	A	4	103363860	0.00102646	0.00210392	RP11-499E18.1	ncRNA_intronic	1.607	2b	2	15	-0.0124	0.0086	0.1823	0.91117	0.017025	6.2e-06
rs13116385	G	A	4	103373286	0.00105509	0.000617881	RP11-499E18.1	intergenic	2.925	7	5	15	-0.0219	0.0091	0.02674	0.90493	0.017164	1.48e-06
rs13129951	G	A	4	103374760	0.00122867	0.00156662	RP11-499E18.1	intergenic	0.695	6	5	15	-0.0138	0.0088	0.1212	0.90903	0.01717	4.34e-06
rs4236040	T	C	6	25761209	0.00128553	1.36e-07	SLC17A4	intronic	2.125	6	5	15	-0.0084	0.0092	0.3658	0.83809	0.017323	3.35e-17
rs4712969	A	G	6	25764192	0.00134438	1.36e-07	SLC17A4	intronic	6.249	6	4	15	-0.0106	0.0094	0.2634	0.83827	0.017323	3.66e-17
rs6902211	G	A	6	25767437	0.00135185	1.36e-07	SLC17A4	intronic	2.38	6	4	15	0.0107	0.0092	0.2412	0.83813	0.017299	3.08e-17
rs1892250	T	C	6	25769024	0.00135334	1.36e-07	SLC17A4	intronic	3.487	1f	4	15	-0.0116	0.0093	0.2144	0.83842	0.017299	3.56e-17
rs1892251	T	C	6	25769349	0.001369	1.36e-07	SLC17A4	exonic	5.917	7	4	15	0.0025	0.0083	0.7494	0.8619	0.015925	1.18e-14
rs2328893	A	G	6	25770239	0.00142758	6.82e-05	SLC17A4	intronic	5.194	5	4	15	0.0066	0.0057	0.2105	0.93491	0.010485	1.1e-07
rs4712972	A	G	6	25772047	0.0014641	1.36e-07	SLC17A4	intronic	1.266	6	4	15	0.0048	0.0077	0.5551	0.8861	0.014318	2.84e-12
rs6456701	C	T	6	25774130	0.00148682	1.36e-07	SLC17A4	intronic	1.181	6	4	15	0.0095	0.0093	0.3164	0.83748	0.017299	2.25e-17
rs1954598	T	C	6	25776060	0.0014943	1.36e-07	SLC17A4	intronic	5.179	7	4	15	-0.0039	0.0089	0.6847	0.83831	0.017299	3.37e-17
rs6910549	A	G	6	25780811	0.00151045	1.36e-07	SLC17A4	UTR3	5.781	6	5	15	0.0026	0.0083	0.7522	0.86177	0.015925	1.11e-14
rs1892253	T	G	6	25782314	0.00151177	1.36e-07	SLC17A1	downstream	6.531	1f	5	15	0.004	0.0083	0.6414	0.86175	0.015925	1.09e-14
rs13213957	T	C	6	25786226	0.00151413	1.36e-07	SLC17A1	intronic	0.187	7	5	15	0.0091	0.0095	0.3579	1.2245	0.018997	1.16e-18
rs13200921	T	C	6	25790378	0.00151649	1.36e-07	SLC17A1	intronic	5.129	6	5	15	0.0064	0.0092	0.475	1.1939	0.017467	4.78e-17
rs3799346	C	T	6	25791354	0.00155264	9.91e-05	SLC17A1	intronic	2.755	6	5	15	0.0045	0.0059	0.4482	1.0723	0.011039	1.69e-07
rs942377	T	C	6	25792292	0.00158637	0.000118827	SLC17A1	intronic	3.859	6	5	15	-0.0043	0.0059	0.4717	1.0717	0.011039	2.09e-07
rs9467606	A	G	6	25809218	0.00170668	1.36e-07	SLC17A1	intronic	4.038	7	5	15	0.0058	0.0091	0.5585	1.1936	0.017467	5.28e-17
rs9467609	A	G	6	25809751	0.00186228	1.36e-07	SLC17A1	intronic	1.646	7	5	15	0.0017	0.0092	0.8242	1.191	0.017419	1.03e-16
rs942378	G	A	6	25812459	0.00208389	0.000108647	SLC17A1	intronic	0.692	5	4	15	0.005	0.0059	0.415	1.072	0.011039	1.89e-07
rs9467613	T	C	6	25812641	0.00210765	1.36e-07	SLC17A1	intronic	0.397	5	4	15	0.0043	0.0093	0.6552	1.1934	0.017467	5.68e-17
rs7753366	G	A	6	25817518	0.00211267	0.000108235	SLC17A1	intronic	10.43	7	4	15	0.0043	0.0059	0.4881	1.0724	0.011092	1.88e-07
rs6913879	T	C	6	25820428	0.00215863	8.16e-05	SLC17A1	intronic	12.06	6	4	15	-0.0045	0.0059	0.464	1.0729	0.011039	1.35e-07
rs6939997	C	T	6	25821224	0.0021901	1.36e-07	SLC17A1	intronic	1.01	6	4	15	-0.0046	0.0093	0.6276	1.1918	0.017467	9.81e-17
rs6940698	C	T	6	25821580	0.00220648	1.36e-07	SLC17A1	intronic	3.376	6	4	15	-0.0047	0.0093	0.6212	1.1938	0.017491	5.41e-17
rs13201341	C	T	6	25822661	0.00220648	1.36e-07	SLC17A1	intronic	0.821	7	5	15	-0.0067	0.0095	0.4921	1.2298	0.019088	3.14e-19
rs6456703	C	T	6	25826119	0.00222532	0.000267633	SLC17A1	intronic	1.172	6	5	15	0.0006	0.0059	0.9698	1.0702	0.011206	5.43e-07
rs1165189	A	C	6	25849779	0.00223331	0.000114003	SLC17A3	intronic	4.621	5	5	15	0.0001	0.0059	0.966	1.0726	0.011152	2e-07
rs9467621	G	A	6	25851338	0.00223596	1.36e-07	SLC17A3	intronic	6.354	6	5	15	-0.0048	0.0092	0.6314	1.1964	0.017467	2.01e-17
rs9467622	C	A	6	25854644	0.00225695	1.36e-07	SLC17A3	intronic	4.758	7	5	15	-0.0059	0.0093	0.564	1.194	0.017418	3.75e-17
rs1165159	A	G	6	25864625	0.00225955	8.95e-05	SLC17A3	intronic	2.275	5	5	15	0.0002	0.0059	0.9874	1.0734	0.011152	1.51e-07
rs13211947	C	T	6	25864818	0.00230773	1.36e-07	SLC17A3	intronic	1.486	5	5	15	-0.0058	0.0096	0.6665	1.2331	0.019108	1.2e-19
rs1165158	C	A	6	25864898	0.00231181	0.000106134	SLC17A3	intronic	0.619	1f	5	15	0.0007	0.006	0.8278	1.0732	0.011206	1.83e-07
rs9467626	C	A	6	25873746	0.00239737	1.36e-07	SLC17A3	intronic	5.702	6	5	15	-0.0044	0.0093	0.656	1.1967	0.017467	1.82e-17
rs13198474	G	A	6	25874423	0.00239793	1.36e-07	SLC17A3	UTR5	2.863	6	1	15	-0.0072	0.0095	0.4651	1.2353	0.019314	1.44e-19
rs629444	C	T	6	25885814	0.00241658	1.36e-07	HIST1H2APS2	intergenic	8.338	1f	5	15	0.0024	0.0083	0.7747	1.1441	0.015433	5.35e-13
rs7750960	A	C	6	25887217	0.00243619	1.36e-07	HIST1H2APS2	intergenic	0.226	6	5	15	0	0.0086	0.9977	1.163	0.016241	1.45e-14
rs9467632	A	G	6	25889706	0.00251743	1.36e-07	HIST1H2APS2	intergenic	11.61	1f	5	15	0.0017	0.0086	0.8514	1.1642	0.016382	1.62e-14
rs13208859	G	A	6	25894609	0.00264759	1.36e-07	HIST1H2APS2	intergenic	2.169	6	14	15	-0.0029	0.0085	0.7011	1.1749	0.016795	2.06e-15
rs13220488	A	G	6	25896907	0.00266577	1.36e-07	HIST1H2APS2	intergenic	3.121	2b	14	15	0.0013	0.0087	0.8802	1.1749	0.016795	2.03e-15
rs13207673	C	T	6	25901133	0.00289029	1.36e-07	SLC17A2	intergenic	0.8	6	5	15	0.0011	0.0087	0.8767	1.1744	0.016795	2.43e-15
rs7748167	A	C	6	25904652	0.00309778	1.36e-07	SLC17A2	intergenic	0.074	6	5	15	0.001	0.0087	0.9103	1.1668	0.016266	4.33e-15
rs9461222	G	A	6	25905111	0.00319569	1.36e-07	SLC17A2	intergenic	2.009	6	5	15	-0.0017	0.0087	0.8498	1.1723	0.016578	2.18e-15
rs9467635	A	C	6	25909166	0.00320062	1.36e-07	SLC17A2	intergenic	12.29	7	7	15	0.0022	0.0087	0.8121	1.1722	0.016578	2.23e-15
rs9295675	C	T	6	25918473	0.00334223	1.36e-07	SLC17A2	intronic	2.286	4	4	15	-0.0022	0.0087	0.7916	1.1693	0.016531	5.07e-15
rs17526722	G	A	6	25918855	0.00334635	1.36e-07	SLC17A2	intronic	0.67	5	4	15	-0.0089	0.0092	0.3487	1.2296	0.018991	2.21e-19
rs3734523	G	A	6	25925987	0.00339783	1.36e-07	SLC17A2	intronic	4.28	6	5	15	-0.0023	0.0087	0.7951	1.1721	0.016578	2.32e-15
rs13192713	C	A	6	25943234	0.00347177	1.36e-07	SLC17A2	intergenic	7.798	6	5	15	0.0002	0.0088	0.9462	1.1746	0.016746	1.89e-15
rs17587226	C	T	6	25962304	0.00367868	1.36e-07	TRIM38	upstream	3.865	1d	1	2	-0.0014	0.0089	0.8879	1.1929	0.017707	1.75e-16
rs13196552	A	G	6	25974204	0.0036974	1.36e-07	TRIM38	intronic	7.22	1f	4	4	-0.0077	0.0085	0.3122	1.1738	0.016142	2.23e-16
rs13212534	G	A	6	25983010	0.00371595	1.36e-07	TRIM38	intronic	0.198	6	4	4	-0.0066	0.0093	0.533	1.2298	0.018971	1.89e-19
rs13202688	A	G	6	25993469	0.0038427	1.36e-07	U91328.21	ncRNA_intronic	5.1	1b	1	1	0.0042	0.0092	0.7144	1.2289	0.018899	1.85e-19
rs13192365	T	C	6	25993968	0.00394313	1.36e-07	U91328.21	ncRNA_intronic	6.168	5	1	5	-0.0097	0.0084	0.2066	1.1747	0.016142	1.55e-16
rs13214280	C	T	6	26008620	0.00399531	1.36e-07	U91328.22	intergenic	0.085	6	5	15	0.0086	0.0083	0.2608	1.1751	0.016119	1.26e-16
rs13191445	G	A	6	26015489	0.00409862	1.36e-07	HIST1H1PS2	intergenic	0.321	6	5	15	-0.0008	0.0091	0.9636	1.2302	0.018899	1.2e-19
rs16891235	T	C	6	26017542	0.00423621	1.36e-07	HIST1H1A	exonic	11.55	1f	1	1	-0.0104	0.0083	0.1661	1.1726	0.01602	2.06e-16
rs3734528	A	G	6	26022244	0.0042706	1.36e-07	HIST1H4A	UTR3	2.043	1f	1	1	-0.0087	0.0083	0.2374	1.1734	0.01602	1.49e-16
rs10484433	C	A	6	26030492	0.00430452	1.36e-07	HIST1H3B	intergenic	0.039	1f	1	5	0.0103	0.0084	0.1676	1.1726	0.01602	2.03e-16
rs10484435	T	G	6	26031811	0.00430521	1.36e-07	HIST1H3B	downstream	9.781	1f	1	1	-0.0022	0.0089	0.672	1.1772	0.016649	5.35e-16
rs13220395	G	A	6	26055368	0.00433798	1.36e-07	HIST1H1C	downstream	4.071	1f	1	1	0.0043	0.0087	0.4774	1.1802	0.016649	1.86e-16
rs16891261	A	G	6	26062631	0.00438767	1.36e-07	HIST1H1C	intergenic	1.952	7	5	15	-0.0056	0.0088	0.3381	1.1771	0.016576	4.02e-16
rs16891264	T	C	6	26072445	0.00441817	1.36e-07	HFE	intergenic	3.091	6	5	15	-0.0026	0.0089	0.5725	1.1766	0.016576	4.86e-16
rs13206501	T	C	6	26110148	0.00448847	1.36e-07	HIST1H1T	intergenic	0.54	4	5	15	-0.0073	0.0084	0.2422	1.1738	0.015925	8.63e-17
rs16891315	T	C	6	26111756	0.00451429	1.36e-07	HIST1H2BC	intergenic	6.782	6	5	15	-0.006	0.0084	0.3084	1.173	0.015925	1.14e-16
rs13200797	G	A	6	26122957	0.00457468	1.36e-07	HIST1H2BC	intronic	0.393	3a	1	2	0.006	0.0085	0.3332	1.1777	0.016237	8.05e-17
rs16891334	T	C	6	26124303	0.0047605	1.36e-07	HIST1H2AC	upstream	20.3	1f	1	1	-0.0066	0.0084	0.2981	1.1723	0.016043	2.48e-16
rs3828783	G	A	6	33767727	0.00479191	0.0125118	MLN	intronic	0.029	4	5	14	0.0112	0.0064	0.09417	0.94308	0.01208	6.02e-05
rs2282888	G	A	7	21476132	0.00489564	0.0260744	SP4	intronic	0.232	7	4	5	0.0211	0.0052	7.091e-05	1.0463	0.0099652	0.000170746
rs9639377	G	T	7	21478891	0.00494492	0.0215816	SP4	intronic	5.242	6	4	5	0.0204	0.0052	0.0001358	1.0472	0.0099652	0.000131347
rs9639378	C	T	7	21479009	0.00503896	0.0235303	SP4	intronic	1.742	6	4	5	0.021	0.0052	9.094e-05	1.0468	0.0099652	0.000148065
rs10272006	G	A	7	21520132	0.005329	0.0208746	SP4	intronic	4.625	6	2	5	0.0251	0.0053	5.557e-06	1.0488	0.010279	0.000125732
rs6948810	T	C	7	21523194	0.00576902	0.0260744	SP4	intronic	1.791	6	4	5	-0.025	0.0058	2.344e-05	1.0498	0.010685	0.000170746
rs7792280	G	T	7	21526595	0.00581533	0.0288421	SP4	intronic	1.117	5	4	5	0.0243	0.0052	4.621e-06	1.0454	0.0098579	0.000197076
rs12668354	C	A	7	21531891	0.00583197	0.010901	SP4	intronic	0.699	7	4	15	0.024	0.0057	2.188e-05	1.0523	0.010392	4.97e-05
rs7810841	T	C	7	21533758	0.00586625	0.0119587	SP4	intronic	0.689	6	4	15	-0.0237	0.0055	2.348e-05	1.0505	0.010118	5.64e-05
rs7811417	T	C	7	21534152	0.00607407	0.012607	SP4	intronic	3.211	7	4	15	-0.0266	0.0054	2.435e-06	1.0496	0.0099892	6.08e-05
rs11983472	T	C	7	21547750	0.00624619	0.0212164	SP4	intronic	9.216	4	4	15	-0.0258	0.0058	1.726e-05	1.0507	0.010685	0.000128431
rs3735440	G	A	7	21551070	0.00634083	0.0191763	SP4	UTR3	12.52	7	4	15	0.0246	0.0055	9.138e-06	1.0492	0.010279	0.000110795
rs1180647	C	T	8	116472478	0.00662864	0.0193947	TRPS1	intronic	0.073	7	5	15	-0.0053	0.0051	0.2856	1.0465	0.0097299	0.000112611
rs3808418	T	G	8	116491594	0.00664238	0.0217304	TRPS1	intronic	0.096	3a	1	15	-0.0055	0.0051	0.2972	0.95637	0.0096561	0.000132554
rs3849850	G	A	8	116508778	0.00667093	0.017467	TRPS1	intronic	1.017	6	5	15	0.0049	0.0051	0.3612	0.95552	0.0096561	9.71e-05
rs3808422	T	C	8	116516853	0.00676383	0.0167881	TRPS1	intronic	9.348	5	5	15	-0.0043	0.0051	0.4238	0.95536	0.0096561	9.16e-05
rs3808425	G	A	8	116518583	0.00696875	0.0151071	TRPS1	intronic	0.119	7	5	15	0.0045	0.0051	0.4044	0.95496	0.0096561	7.9e-05
rs1384812	T	G	8	116519075	0.00698551	0.0149945	TRPS1	intronic	2.479	7	5	15	-0.0046	0.0051	0.3956	0.95494	0.0096561	7.81e-05
rs3808430	G	T	8	116521042	0.00700197	0.0204161	TRPS1	intronic	7.207	7	4	15	0.004	0.0051	0.4647	0.95588	0.0097107	0.000121511
rs10955752	A	G	8	116530831	0.00703607	0.00911194	TRPS1	intronic	4.823	7	4	15	-0.0025	0.0052	0.6618	0.95321	0.009637	3.91e-05
rs3824200	G	A	8	116531797	0.00709227	0.00982187	TRPS1	intronic	0.182	6	5	15	0.0045	0.0051	0.4128	0.95346	0.009637	4.31e-05
rs2178946	G	A	8	116537058	0.00715871	0.00909805	TRPS1	intronic	0.448	6	5	15	0.0048	0.0053	0.4157	0.9532	0.009637	3.9e-05
rs12549788	G	A	8	116539067	0.00722409	0.0092733	TRPS1	intronic	17.81	4	5	15	0.0035	0.0051	0.5116	0.95327	0.009637	4e-05
rs1483583	A	G	8	116549176	0.00749591	0.0105971	TRPS1	intronic	5.95	2b	5	15	-0.0035	0.0051	0.5199	0.95297	0.0097984	4.77e-05
rs7823575	A	G	8	116551546	0.00792749	0.00736997	TRPS1	intronic	0.207	5	4	15	-0.0033	0.0051	0.5427	0.95251	0.009637	2.97e-05
rs3808435	G	A	8	116559894	0.00797864	0.0233011	TRPS1	intronic	2.184	4	2	15	0.0026	0.0052	0.6807	0.95663	0.0096561	0.000145993
rs3808440	G	A	8	116563696	0.00805211	0.0233011	TRPS1	intronic	3.375	3a	4	15	0.0025	0.0052	0.7065	0.95663	0.0096561	0.000145993
rs1351744	A	C	8	116563879	0.0080658	0.0217304	TRPS1	intronic	5.112	6	4	15	-0.002	0.0052	0.7575	0.95612	0.0097107	0.000132554
rs1483589	A	G	8	116564796	0.00811431	0.0198461	TRPS1	intronic	0.63	5	4	15	-0.003	0.0051	0.6139	0.95577	0.0097107	0.000116462
rs6998448	T	C	8	116566315	0.00817474	0.0193638	TRPS1	intronic	4.079	6	4	15	-0.0031	0.0051	0.5986	0.95567	0.0097107	0.000112352
rs6469597	G	A	8	116570630	0.00819184	0.022666	TRPS1	intronic	0.845	5	4	15	0.0026	0.0052	0.6629	0.95628	0.0097107	0.000140403
rs3808444	C	T	8	116570977	0.00822583	0.0195172	TRPS1	intronic	2.735	5	4	15	0.0029	0.0052	0.6258	0.9557	0.0097107	0.000113644
rs3802221	T	C	8	116572926	0.00829023	0.0188225	TRPS1	intronic	0.631	5	1	15	-0.0028	0.0052	0.6316	0.95556	0.0097107	0.000107914
rs3779879	C	T	8	116573023	0.00852681	0.0181075	TRPS1	intronic	0.992	7	2	15	0.0028	0.0052	0.6356	0.95542	0.0097107	0.000102318
rs3808448	C	T	8	116576827	0.00856126	0.0221082	TRPS1	intronic	17.73	5	1	15	0.0029	0.0052	0.617	0.95619	0.0097107	0.000135669
rs3808449	G	A	8	116576978	0.00884402	0.0233011	TRPS1	intronic	6.517	5	1	15	0.003	0.0052	0.6093	0.95639	0.0097107	0.000145993
rs3808450	G	A	8	116579048	0.00884402	0.0218772	TRPS1	intronic	6.319	6	4	15	0.0029	0.0052	0.6175	0.95615	0.0097107	0.000133756
rs6986967	G	A	8	116580067	0.00919912	0.0168587	TRPS1	intronic	6.501	5	5	15	0.003	0.0052	0.6188	0.95488	0.0097648	9.21e-05
rs1160333	T	G	8	116580724	0.00924779	0.0205533	TRPS1	intronic	0.128	6	5	15	-0.003	0.0053	0.6102	0.95591	0.0097107	0.000122759
rs1028274	T	G	8	116583551	0.00964282	0.0207953	TRPS1	intronic	11.17	7	5	15	-0.0033	0.0052	0.5799	0.95596	0.0097107	0.000124992
rs1963677	G	A	8	116583869	0.00973856	0.0176916	TRPS1	intronic	12.87	7	5	15	0.0031	0.0052	0.5893	0.95532	0.0097107	9.91e-05
rs3779881	C	T	8	116586460	0.00983959	0.0191763	TRPS1	intronic	5.147	6	4	15	0.0022	0.0052	0.7325	0.95563	0.0097107	0.000110795
rs2358021	G	A	8	116587458	0.00989639	0.0183174	TRPS1	intronic	2.715	7	5	15	0.0023	0.0052	0.7186	0.95546	0.0097107	0.00010393
rs2049864	C	A	8	116588326	0.00993269	0.0174016	TRPS1	intronic	12.21	7	2	15	0.002	0.0052	0.7514	0.95526	0.0097107	9.66e-05
rs2049867	T	C	8	116588570	0.0104857	0.0177859	TRPS1	intronic	2.431	3a	1	15	-0.0009	0.0053	0.9249	0.95526	0.0097299	9.99e-05
rs3808456	A	G	8	116589218	0.0143828	0.0182828	TRPS1	intronic	3.957	7	1	15	-0.0018	0.0052	0.7905	0.95545	0.0097107	0.000103662
rs11989423	G	A	8	116591033	0.0151294	0.0195779	TRPS1	intronic	0.466	2b	5	15	0.0029	0.0051	0.617	0.95571	0.0097107	0.000114158
rs11785504	A	G	8	116591288	0.016848	0.0195779	TRPS1	intronic	2.025	5	5	15	-0.003	0.0051	0.607	0.95571	0.0097107	0.000114158
rs4599845	T	C	8	116593598	0.0171948	0.0195779	TRPS1	intronic	3.683	7	5	15	-0.0031	0.0051	0.5918	0.95571	0.0097107	0.000114158
rs876701	A	G	11	46370767	0.0208963	8.77e-06	DGKZ	intronic	4.95	2b	1	2	0.027	0.0069	7.873e-05	0.91485	0.012867	1.06e-08
rs7936413	T	C	11	46393958	0.0215127	3.92e-06	DGKZ	intronic	0.443	5	4	4	0.0265	0.0069	0.0001129	0.91312	0.012793	4.2e-09
rs2279465	T	C	11	46399538	0.0409207	6.07e-06	DGKZ	intronic	2.801	4	4	4	0.027	0.0069	7.664e-05	0.9143	0.012793	6.91e-09

## Sheet: SCZ_HDL
SNP	A1	A2	CHR	BP	conjfdr_scz_hdl	fdr_scz	ANNOVAR	func	CADD	RDB	minChrState	commonChrState	BETA_hdl	SE_hdl	PVAL_hdl	OR_SCZ	SE_SCZ	P_SCZ
rs7529073	T	C	1	214147889	2.4e-08	0.0131327	PROX1-AS1	ncRNA_intronic	0.775	7	5	14	-0.0147	0.0049	0.004221	0.95493	0.0095456	6.45e-05
rs12994085	C	T	2	27952406	1.16e-05	0.0178927	AC074091.13	intergenic	0.664	4	2	15	-0.0004	0.0057	0.9776	0.94942	0.01104	0.000100694
rs9967838	A	C	2	27968454	1.54e-05	0.00708656	MRPL33	intergenic	4.988	7	5	15	0.0011	0.0055	0.9634	0.9466	0.010839	2.82e-05
rs6547796	T	C	2	27975394	6.39e-05	0.00811686	MRPL33	intergenic	4.966	1f	2	15	0.0008	0.0055	0.9209	0.94727	0.010803	3.36e-05
rs10209020	C	T	2	27980944	6.79e-05	0.00748761	MRPL33	intergenic	0.958	7	5	15	-0.0009	0.0054	0.9307	0.94698	0.010803	3.03e-05
rs12477908	A	C	2	27987046	7.32e-05	0.0285612	MRPL33	intergenic	3.705	5	5	15	0.0021	0.0054	0.8794	0.95321	0.010637	0.000194229
rs4666012	A	G	2	28018293	7.73e-05	0.0242627	RBKS	intronic	5.985	5	2	15	0.0018	0.006	0.9354	1.0546	0.011632	0.000154884
rs4666014	G	A	2	28019175	7.83e-05	0.0164257	RBKS	intronic	19.66	5	2	15	-0.0022	0.0058	0.8032	1.0558	0.011465	8.87e-05
rs11127125	T	C	2	28023120	9.15e-05	0.00953312	RBKS	intronic	3.523	6	2	15	0.0029	0.0058	0.7336	1.0585	0.011465	4.14e-05
rs4665392	A	G	2	28029649	9.19e-05	0.0119057	RBKS	intronic	0.179	5	5	15	0.0039	0.0058	0.6185	1.0574	0.011465	5.6e-05
rs4233716	C	T	2	28034384	0.000115516	0.00747932	RBKS	intronic	3.414	6	5	15	-0.0043	0.0061	0.6731	1.0617	0.011873	3.03e-05
rs4464229	C	T	2	28038080	0.000188693	0.00739548	RBKS	intronic	0.938	6	5	15	-0.0043	0.0061	0.6725	1.0618	0.011873	2.98e-05
rs12617171	C	T	2	28038799	0.000193788	0.0104837	RBKS	intronic	2.698	5	5	15	-0.0017	0.0062	0.9796	1.061	0.012039	4.7e-05
rs4665393	G	A	2	28040276	0.000196582	0.00734427	RBKS	intronic	4.373	7	5	15	-0.0043	0.0061	0.6772	1.0618	0.011873	2.95e-05
rs4666017	C	A	2	28040525	0.000239687	0.00739548	RBKS	intronic	1.602	6	5	15	-0.0041	0.0061	0.6994	1.0618	0.011873	2.98e-05
rs12478766	T	C	2	28041200	0.000317785	0.00701228	RBKS	intronic	12.68	7	4	15	0.0042	0.0061	0.6881	1.062	0.011873	2.78e-05
rs13026758	A	G	2	28041273	0.000359936	0.00745437	RBKS	intronic	11.27	7	4	15	0.0041	0.0061	0.7054	1.0617	0.011873	3.01e-05
rs4666018	C	T	2	28042059	0.000542976	0.00884056	RBKS	intronic	7.41	6	4	15	-0.004	0.0061	0.7129	1.061	0.011873	3.75e-05
rs4666020	G	A	2	28046028	0.000547436	0.0149565	RBKS	intronic	14.32	7	2	15	-0.0011	0.0062	0.8837	1.0591	0.012022	7.78e-05
rs9679543	C	T	2	28050951	0.000581733	0.0223347	RBKS	intronic	0.372	6	4	15	-0.0013	0.006	0.962	1.0549	0.011597	0.000137571
rs4666021	A	G	2	28055881	0.000633666	0.0121147	RBKS	intronic	6.346	5	2	15	0.001	0.0063	0.9066	1.0603	0.012039	5.74e-05
rs12463914	C	T	2	28057359	0.000652066	0.0135669	RBKS	intronic	3.584	5	5	15	-0.001	0.0063	0.9077	1.0597	0.012039	6.74e-05
rs7560060	T	C	2	28057524	0.000658325	0.0189203	RBKS	intronic	11.01	7	5	15	0.0012	0.0063	0.9237	1.058	0.012039	0.000108703
rs4666022	T	C	2	28057823	0.000676909	0.0141915	RBKS	intronic	4.041	7	5	15	0.0032	0.0058	0.7445	1.0565	0.011448	7.19e-05
rs12464988	C	T	2	28058226	0.000735954	0.0137057	RBKS	intronic	0.152	5	5	15	-0.0039	0.0058	0.6494	1.0567	0.011448	6.84e-05
rs4462754	C	T	2	28063994	0.000753613	0.0134252	RBKS	intronic	0.026	7	4	15	-0.0031	0.0058	0.7442	1.0568	0.011448	6.65e-05
rs9678336	A	G	2	28065404	0.000810589	0.01352	RBKS	intronic	1.963	7	5	15	0.003	0.0058	0.7668	1.0567	0.011448	6.71e-05
rs11901133	T	G	2	28069713	0.000881981	0.0209662	RBKS	intronic	0.953	6	4	15	0.003	0.0058	0.7579	1.0542	0.011391	0.00012647
rs4555299	A	G	2	28071190	0.000942002	0.0214005	RBKS	intronic	2.218	6	5	15	0.0031	0.0058	0.7495	1.0541	0.011391	0.000129892
rs4666025	C	T	2	28073894	0.000964542	0.0271969	RBKS	intronic	6.633	7	5	15	-0.0016	0.0063	0.9792	1.0557	0.011964	0.000180971
rs4583413	C	T	2	28074824	0.000974424	0.0199919	RBKS	intronic	2.759	7	5	15	-0.0032	0.0058	0.7488	1.0545	0.011391	0.000117733
rs4419196	A	G	2	28075298	0.000999316	0.0184548	RBKS	intronic	1.769	5	5	15	0.0042	0.0058	0.6269	1.0549	0.011391	0.000104999
rs4447576	T	C	2	28076248	0.00112159	0.0242153	RBKS	intronic	0.073	7	5	15	0.003	0.0058	0.7676	1.0538	0.011448	0.000154434
rs9845457	G	A	3	135914476	0.00118889	0.000175942	MSL2	UTR5	13.92	4	1	1	-0.0183	0.0051	0.0002266	1.063	0.0098965	3.31e-07
rs1813006	G	T	4	103001649	0.00125569	1.07e-05	BANK1	intergenic	1.848	5	9	15	-0.0586	0.0118	9.884e-06	0.86306	0.02144	1.33e-08
rs13107325	C	T	4	103188709	0.00130298	1.36e-07	SLC39A8	exonic	23.1	5	4	15	-0.0707	0.0104	7.198e-11	0.85248	0.019267	7.28e-12
rs151401	A	G	4	103190128	0.00135758	0.019113	SLC39A8	intronic	13.83	6	5	15	0.0227	0.0058	3.67e-05	0.94798	0.011426	0.000110273
rs151404	G	A	4	103191787	0.00137722	0.0150698	SLC39A8	intronic	3.712	6	5	15	-0.0228	0.0058	3.466e-05	0.94701	0.011406	7.87e-05
rs396902	A	G	4	103215671	0.00139112	0.019113	SLC39A8	intronic	2.402	6	4	15	0.0244	0.006	1.722e-05	0.94831	0.011353	0.000110273
rs13114461	C	T	4	103284697	0.00139555	4.45e-05	SLC39A8	intergenic	3.885	6	7	15	-0.0588	0.0093	4.356e-09	0.89022	0.017818	6.73e-08
rs13114738	C	T	4	103284865	0.0014361	5.85e-05	SLC39A8	intergenic	0.811	5	7	15	-0.0574	0.0093	1.293e-08	0.89129	0.017818	9.21e-08
rs13140033	G	A	4	103363860	0.0014493	0.00210392	RP11-499E18.1	ncRNA_intronic	1.607	2b	2	15	-0.0441	0.0082	1.565e-06	0.91117	0.017025	6.2e-06
rs13116385	G	A	4	103373286	0.00145678	0.000617881	RP11-499E18.1	intergenic	2.925	7	5	15	-0.0529	0.0087	4.167e-08	0.90493	0.017164	1.48e-06
rs13129951	G	A	4	103374760	0.00145911	0.00156662	RP11-499E18.1	intergenic	0.695	6	5	15	-0.0445	0.0084	2.258e-06	0.90903	0.01717	4.34e-06
rs4236040	T	C	6	25761209	0.00151741	1.36e-07	SLC17A4	intronic	2.125	6	5	15	-0.0266	0.0086	3.151e-05	0.83809	0.017323	3.35e-17
rs4712969	A	G	6	25764192	0.00166395	1.36e-07	SLC17A4	intronic	6.249	6	4	15	-0.0286	0.0087	9.573e-06	0.83827	0.017323	3.66e-17
rs6902211	G	A	6	25767437	0.00166536	1.36e-07	SLC17A4	intronic	2.38	6	4	15	0.0268	0.0087	2.331e-05	0.83813	0.017299	3.08e-17
rs1892250	T	C	6	25769024	0.00167893	1.36e-07	SLC17A4	intronic	3.487	1f	4	15	-0.027	0.0087	2.34e-05	0.83842	0.017299	3.56e-17
rs1892251	T	C	6	25769349	0.00171976	1.36e-07	SLC17A4	exonic	5.917	7	4	15	-0.0237	0.0078	3.002e-05	0.8619	0.015925	1.18e-14
rs2328893	A	G	6	25770239	0.00178934	6.82e-05	SLC17A4	intronic	5.194	5	4	15	-0.0171	0.0054	6.511e-05	0.93491	0.010485	1.1e-07
rs4712972	A	G	6	25772047	0.00203055	1.36e-07	SLC17A4	intronic	1.266	6	4	15	-0.0248	0.0073	1.814e-05	0.8861	0.014318	2.84e-12
rs6456701	C	T	6	25774130	0.00211105	1.36e-07	SLC17A4	intronic	1.181	6	4	15	0.0256	0.0087	4.874e-05	0.83748	0.017299	2.25e-17
rs1954598	T	C	6	25776060	0.00218922	1.36e-07	SLC17A4	intronic	5.179	7	4	15	-0.0283	0.0083	1.547e-05	0.83831	0.017299	3.37e-17
rs6910549	A	G	6	25780811	0.00241522	1.36e-07	SLC17A4	UTR3	5.781	6	5	15	-0.0243	0.0079	1.944e-05	0.86177	0.015925	1.11e-14
rs1892253	T	G	6	25782314	0.00256238	1.36e-07	SLC17A1	downstream	6.531	1f	5	15	-0.0244	0.0079	2.159e-05	0.86175	0.015925	1.09e-14
rs13213957	T	C	6	25786226	0.00274621	1.36e-07	SLC17A1	intronic	0.187	7	5	15	0.0299	0.0089	1.487e-05	1.2245	0.018997	1.16e-18
rs13200921	T	C	6	25790378	0.00279412	1.36e-07	SLC17A1	intronic	5.129	6	5	15	0.0247	0.0086	6.971e-05	1.1939	0.017467	4.78e-17
rs3799346	C	T	6	25791354	0.00284344	9.91e-05	SLC17A1	intronic	2.755	6	5	15	-0.017	0.0056	6.427e-05	1.0723	0.011039	1.69e-07
rs942377	T	C	6	25792292	0.00298291	0.000118827	SLC17A1	intronic	3.859	6	5	15	0.0168	0.0056	7.836e-05	1.0717	0.011039	2.09e-07
rs9467606	A	G	6	25809218	0.00298518	1.36e-07	SLC17A1	intronic	4.038	7	5	15	0.0261	0.0085	5.892e-05	1.1936	0.017467	5.28e-17
rs9467609	A	G	6	25809751	0.0029903	1.36e-07	SLC17A1	intronic	1.646	7	5	15	0.0247	0.0086	0.0001218	1.191	0.017419	1.03e-16
rs942378	G	A	6	25812459	0.00321358	0.000108647	SLC17A1	intronic	0.692	5	4	15	-0.0169	0.0055	7.97e-05	1.072	0.011039	1.89e-07
rs9467613	T	C	6	25812641	0.00324793	1.36e-07	SLC17A1	intronic	0.397	5	4	15	0.0242	0.0087	9.756e-05	1.1934	0.017467	5.68e-17
rs7753366	G	A	6	25817518	0.00330223	0.000108235	SLC17A1	intronic	10.43	7	4	15	-0.0168	0.0056	8.441e-05	1.0724	0.011092	1.88e-07
rs6913879	T	C	6	25820428	0.00342853	8.16e-05	SLC17A1	intronic	12.06	6	4	15	0.0171	0.0055	5.293e-05	1.0729	0.011039	1.35e-07
rs6939997	C	T	6	25821224	0.00347217	1.36e-07	SLC17A1	intronic	1.01	6	4	15	-0.0251	0.0087	7.78e-05	1.1918	0.017467	9.81e-17
rs6940698	C	T	6	25821580	0.00347666	1.36e-07	SLC17A1	intronic	3.376	6	4	15	-0.0254	0.0087	6.646e-05	1.1938	0.017491	5.41e-17
rs13201341	C	T	6	25822661	0.00372221	1.36e-07	SLC17A1	intronic	0.821	7	5	15	-0.0292	0.0089	2.424e-05	1.2298	0.019088	3.14e-19
rs6456703	C	T	6	25826119	0.00372806	0.000267633	SLC17A1	intronic	1.172	6	5	15	-0.0173	0.0056	7.97e-05	1.0702	0.011206	5.43e-07
rs1165189	A	C	6	25849779	0.00374952	0.000114003	SLC17A3	intronic	4.621	5	5	15	0.017	0.0056	0.0001735	1.0726	0.011152	2e-07
rs9467621	G	A	6	25851338	0.0037722	1.36e-07	SLC17A3	intronic	6.354	6	5	15	-0.0238	0.0086	0.0002188	1.1964	0.017467	2.01e-17
rs9467622	C	A	6	25854644	0.00379658	1.36e-07	SLC17A3	intronic	4.758	7	5	15	-0.0251	0.0087	0.0001282	1.194	0.017418	3.75e-17
rs1165159	A	G	6	25864625	0.00382582	8.95e-05	SLC17A3	intronic	2.275	5	5	15	0.0181	0.0056	5.886e-05	1.0734	0.011152	1.51e-07
rs13211947	C	T	6	25864818	0.00382582	1.36e-07	SLC17A3	intronic	1.486	5	5	15	-0.0299	0.009	3.852e-05	1.2331	0.019108	1.2e-19
rs1165158	C	A	6	25864898	0.00400737	0.000106134	SLC17A3	intronic	0.619	1f	5	15	-0.0179	0.0056	7.099e-05	1.0732	0.011206	1.83e-07
rs9467626	C	A	6	25873746	0.00403515	1.36e-07	SLC17A3	intronic	5.702	6	5	15	-0.0251	0.0087	0.0001144	1.1967	0.017467	1.82e-17
rs13198474	G	A	6	25874423	0.00437228	1.36e-07	SLC17A3	UTR5	2.863	6	1	15	-0.0292	0.0089	4.015e-05	1.2353	0.019314	1.44e-19
rs629444	C	T	6	25885814	0.00450444	1.36e-07	HIST1H2APS2	intergenic	8.338	1f	5	15	-0.0239	0.0079	5.529e-05	1.1441	0.015433	5.35e-13
rs7750960	A	C	6	25887217	0.00451015	1.36e-07	HIST1H2APS2	intergenic	0.226	6	5	15	0.0259	0.0081	2.586e-05	1.163	0.016241	1.45e-14
rs9467632	A	G	6	25889706	0.00472996	1.36e-07	HIST1H2APS2	intergenic	11.61	1f	5	15	0.0261	0.0081	2.468e-05	1.1642	0.016382	1.62e-14
rs13208859	G	A	6	25894609	0.0051269	1.36e-07	HIST1H2APS2	intergenic	2.169	6	14	15	-0.0315	0.008	1.319e-06	1.1749	0.016795	2.06e-15
rs13220488	A	G	6	25896907	0.00518127	1.36e-07	HIST1H2APS2	intergenic	3.121	2b	14	15	0.0311	0.0082	2.778e-06	1.1749	0.016795	2.03e-15
rs13207673	C	T	6	25901133	0.00541484	1.36e-07	SLC17A2	intergenic	0.8	6	5	15	-0.0329	0.0082	9.313e-07	1.1744	0.016795	2.43e-15
rs7748167	A	C	6	25904652	0.00546735	1.36e-07	SLC17A2	intergenic	0.074	6	5	15	0.0321	0.0082	1.324e-06	1.1668	0.016266	4.33e-15
rs9461222	G	A	6	25905111	0.00552623	1.36e-07	SLC17A2	intergenic	2.009	6	5	15	-0.0325	0.0082	9.921e-07	1.1723	0.016578	2.18e-15
rs9467635	A	C	6	25909166	0.0056501	1.36e-07	SLC17A2	intergenic	12.29	7	7	15	0.0324	0.0082	1.119e-06	1.1722	0.016578	2.23e-15
rs9295675	C	T	6	25918473	0.00565786	1.36e-07	SLC17A2	intronic	2.286	4	4	15	-0.0324	0.0082	1.133e-06	1.1693	0.016531	5.07e-15
rs17526722	G	A	6	25918855	0.0057634	1.36e-07	SLC17A2	intronic	0.67	5	4	15	-0.0335	0.0087	1.657e-06	1.2296	0.018991	2.21e-19
rs3734523	G	A	6	25925987	0.00590533	1.36e-07	SLC17A2	intronic	4.28	6	5	15	-0.0323	0.0082	1.062e-06	1.1721	0.016578	2.32e-15
rs13192713	C	A	6	25943234	0.00609735	1.36e-07	SLC17A2	intergenic	7.798	6	5	15	-0.0302	0.0083	5.24e-06	1.1746	0.016746	1.89e-15
rs17587226	C	T	6	25962304	0.00620706	1.36e-07	TRIM38	upstream	3.865	1d	1	2	-0.03	0.0084	8.184e-06	1.1929	0.017707	1.75e-16
rs13196552	A	G	6	25974204	0.00626048	1.36e-07	TRIM38	intronic	7.22	1f	4	4	0.027	0.008	2.264e-05	1.1738	0.016142	2.23e-16
rs13212534	G	A	6	25983010	0.0063475	1.36e-07	TRIM38	intronic	0.198	6	4	4	-0.0284	0.0087	2.072e-05	1.2298	0.018971	1.89e-19
rs13202688	A	G	6	25993469	0.00638163	1.36e-07	U91328.21	ncRNA_intronic	5.1	1b	1	1	0.028	0.0087	2.884e-05	1.2289	0.018899	1.85e-19
rs13192365	T	C	6	25993968	0.00639856	1.36e-07	U91328.21	ncRNA_intronic	6.168	5	1	5	0.0269	0.0079	2.303e-05	1.1747	0.016142	1.55e-16
rs13214280	C	T	6	26008620	0.00714995	1.36e-07	U91328.22	intergenic	0.085	6	5	15	-0.0278	0.0079	1.129e-05	1.1751	0.016119	1.26e-16
rs13191445	G	A	6	26015489	0.00718146	1.36e-07	HIST1H1PS2	intergenic	0.321	6	5	15	-0.0278	0.0086	2.913e-05	1.2302	0.018899	1.2e-19
rs16891235	T	C	6	26017542	0.00725014	1.36e-07	HIST1H1A	exonic	11.55	1f	1	1	0.0261	0.0079	2.881e-05	1.1726	0.01602	2.06e-16
rs3734528	A	G	6	26022244	0.00740937	1.36e-07	HIST1H4A	UTR3	2.043	1f	1	1	0.0281	0.0079	8.747e-06	1.1734	0.01602	1.49e-16
rs10484433	C	A	6	26030492	0.00742405	1.36e-07	HIST1H3B	intergenic	0.039	1f	1	5	-0.0277	0.0079	1.382e-05	1.1726	0.01602	2.03e-16
rs10484435	T	G	6	26031811	0.00745325	1.36e-07	HIST1H3B	downstream	9.781	1f	1	1	0.031	0.0084	2.701e-06	1.1772	0.016649	5.35e-16
rs13220395	G	A	6	26055368	0.00752521	1.36e-07	HIST1H1C	downstream	4.071	1f	1	1	-0.0308	0.0082	3.446e-06	1.1802	0.016649	1.86e-16
rs16891261	A	G	6	26062631	0.00753943	1.36e-07	HIST1H1C	intergenic	1.952	7	5	15	0.0293	0.0083	1.032e-05	1.1771	0.016576	4.02e-16
rs16891264	T	C	6	26072445	0.00755359	1.36e-07	HFE	intergenic	3.091	6	5	15	0.0303	0.0084	4.609e-06	1.1766	0.016576	4.86e-16
rs13206501	T	C	6	26110148	0.00759574	1.36e-07	HIST1H1T	intergenic	0.54	4	5	15	0.0247	0.008	5.408e-05	1.1738	0.015925	8.63e-17
rs16891315	T	C	6	26111756	0.0077378	1.36e-07	HIST1H2BC	intergenic	6.782	6	5	15	0.0259	0.008	2.452e-05	1.173	0.015925	1.14e-16
rs13200797	G	A	6	26122957	0.00781517	1.36e-07	HIST1H2BC	intronic	0.393	3a	1	2	-0.0265	0.008	2.473e-05	1.1777	0.016237	8.05e-17
rs16891334	T	C	6	26124303	0.00783047	1.36e-07	HIST1H2AC	upstream	20.3	1f	1	1	0.0252	0.008	3.664e-05	1.1723	0.016043	2.48e-16
rs3828783	G	A	6	33767727	0.00784572	0.0125118	MLN	intronic	0.029	4	5	14	0.0213	0.0062	0.0001232	0.94308	0.01208	6.02e-05
rs2282888	G	A	7	21476132	0.00789112	0.0260744	SP4	intronic	0.232	7	4	5	0.0052	0.005	0.2625	1.0463	0.0099652	0.000170746
rs9639377	G	T	7	21478891	0.0079657	0.0215816	SP4	intronic	5.242	6	4	5	0.0049	0.005	0.2937	1.0472	0.0099652	0.000131347
rs9639378	C	T	7	21479009	0.00805345	0.0235303	SP4	intronic	1.742	6	4	5	0.0051	0.005	0.2731	1.0468	0.0099652	0.000148065
rs10272006	G	A	7	21520132	0.00812518	0.0208746	SP4	intronic	4.625	6	2	5	0.0067	0.0051	0.1651	1.0488	0.010279	0.000125732
rs6948810	T	C	7	21523194	0.00818168	0.0260744	SP4	intronic	1.791	6	4	5	-0.0071	0.0055	0.1318	1.0498	0.010685	0.000170746
rs7792280	G	T	7	21526595	0.00818168	0.0288421	SP4	intronic	1.117	5	4	5	0.0056	0.005	0.2135	1.0454	0.0098579	0.000197076
rs12668354	C	A	7	21531891	0.00819568	0.010901	SP4	intronic	0.699	7	4	15	0.0069	0.0054	0.1271	1.0523	0.010392	4.97e-05
rs7810841	T	C	7	21533758	0.00820964	0.0119587	SP4	intronic	0.689	6	4	15	-0.0055	0.0053	0.236	1.0505	0.010118	5.64e-05
rs7811417	T	C	7	21534152	0.008265	0.012607	SP4	intronic	3.211	7	4	15	-0.0053	0.0052	0.238	1.0496	0.0099892	6.08e-05
rs11983472	T	C	7	21547750	0.00829241	0.0212164	SP4	intronic	9.216	4	4	15	-0.0064	0.0055	0.1522	1.0507	0.010685	0.000128431
rs3735440	G	A	7	21551070	0.00830604	0.0191763	SP4	UTR3	12.52	7	4	15	0.0065	0.0053	0.1556	1.0492	0.010279	0.000110795
rs1180647	C	T	8	116472478	0.00836014	0.0193947	TRPS1	intronic	0.073	7	5	15	-0.0259	0.0049	1.733e-08	1.0465	0.0097299	0.000112611
rs3808418	T	G	8	116491594	0.00837355	0.0217304	TRPS1	intronic	0.096	3a	1	15	-0.027	0.0049	4.623e-09	0.95637	0.0096561	0.000132554
rs3849850	G	A	8	116508778	0.00838692	0.017467	TRPS1	intronic	1.017	6	5	15	0.0273	0.0049	4.124e-09	0.95552	0.0096561	9.71e-05
rs3808422	T	C	8	116516853	0.00838692	0.0167881	TRPS1	intronic	9.348	5	5	15	-0.0272	0.0049	4.397e-09	0.95536	0.0096561	9.16e-05
rs3808425	G	A	8	116518583	0.00838692	0.0151071	TRPS1	intronic	0.119	7	5	15	0.0274	0.0049	3.273e-09	0.95496	0.0096561	7.9e-05
rs1384812	T	G	8	116519075	0.00850534	0.0149945	TRPS1	intronic	2.479	7	5	15	-0.0275	0.0049	3.082e-09	0.95494	0.0096561	7.81e-05
rs3808430	G	T	8	116521042	0.00851829	0.0204161	TRPS1	intronic	7.207	7	4	15	0.0269	0.0049	8.805e-09	0.95588	0.0097107	0.000121511
rs10955752	A	G	8	116530831	0.00875694	0.00911194	TRPS1	intronic	4.823	7	4	15	-0.0267	0.0049	1.182e-08	0.95321	0.009637	3.91e-05
rs3824200	G	A	8	116531797	0.00881752	0.00982187	TRPS1	intronic	0.182	6	5	15	0.0271	0.0049	4.821e-09	0.95346	0.009637	4.31e-05
rs2178946	G	A	8	116537058	0.00881752	0.00909805	TRPS1	intronic	0.448	6	5	15	0.0251	0.0051	1.291e-07	0.9532	0.009637	3.9e-05
rs12549788	G	A	8	116539067	0.0088425	0.0092733	TRPS1	intronic	17.81	4	5	15	0.0273	0.0049	2.886e-09	0.95327	0.009637	4e-05
rs1483583	A	G	8	116549176	0.00892436	0.0105971	TRPS1	intronic	5.95	2b	5	15	-0.0274	0.0049	2.763e-09	0.95297	0.0097984	4.77e-05
rs7823575	A	G	8	116551546	0.00898502	0.00736997	TRPS1	intronic	0.207	5	4	15	-0.0274	0.0049	2.863e-09	0.95251	0.009637	2.97e-05
rs3808435	G	A	8	116559894	0.00903824	0.0233011	TRPS1	intronic	2.184	4	2	15	0.0281	0.005	4.115e-09	0.95663	0.0096561	0.000145993
rs3808440	G	A	8	116563696	0.0091299	0.0233011	TRPS1	intronic	3.375	3a	4	15	0.028	0.0049	4.148e-09	0.95663	0.0096561	0.000145993
rs1351744	A	C	8	116563879	0.00932083	0.0217304	TRPS1	intronic	5.112	6	4	15	-0.0289	0.005	1.767e-09	0.95612	0.0097107	0.000132554
rs1483589	A	G	8	116564796	0.00932083	0.0198461	TRPS1	intronic	0.63	5	4	15	-0.0296	0.005	8.825e-10	0.95577	0.0097107	0.000116462
rs6998448	T	C	8	116566315	0.0093828	0.0193638	TRPS1	intronic	4.079	6	4	15	-0.0295	0.005	9.554e-10	0.95567	0.0097107	0.000112352
rs6469597	G	A	8	116570630	0.0094803	0.022666	TRPS1	intronic	0.845	5	4	15	0.0303	0.0051	6.09e-10	0.95628	0.0097107	0.000140403
rs3808444	C	T	8	116570977	0.00961119	0.0195172	TRPS1	intronic	2.735	5	4	15	0.0297	0.005	7.897e-10	0.9557	0.0097107	0.000113644
rs3802221	T	C	8	116572926	0.00971569	0.0188225	TRPS1	intronic	0.631	5	1	15	-0.0297	0.005	7.753e-10	0.95556	0.0097107	0.000107914
rs3779879	C	T	8	116573023	0.00982918	0.0181075	TRPS1	intronic	0.992	7	2	15	0.0298	0.005	7.153e-10	0.95542	0.0097107	0.000102318
rs3808448	C	T	8	116576827	0.00998368	0.0221082	TRPS1	intronic	17.73	5	1	15	0.0299	0.005	5.85e-10	0.95619	0.0097107	0.000135669
rs3808449	G	A	8	116576978	0.00998368	0.0233011	TRPS1	intronic	6.517	5	1	15	0.0298	0.005	6.369e-10	0.95639	0.0097107	0.000145993
rs3808450	G	A	8	116579048	0.00998368	0.0218772	TRPS1	intronic	6.319	6	4	15	0.0299	0.005	6.187e-10	0.95615	0.0097107	0.000133756

## Sheet: SCZ_LDL
SNP	A1	A2	CHR	BP	conjfdr_scz_ldl	fdr_scz	ANNOVAR	func	CADD	RDB	minChrState	commonChrState	BETA_hdl	SE_hdl	PVAL_hdl	OR_SCZ	SE_SCZ	P_SCZ
rs7529073	T	C	1	214147889	0.00602294	0.0131327	PROX1-AS1	ncRNA_intronic	0.775	7	5	14	-0.0147	0.0049	0.004221	0.95493	0.0095456	6.45e-05
rs12994085	C	T	2	27952406	0.00667508	0.0178927	AC074091.13	intergenic	0.664	4	2	15	-0.0004	0.0057	0.9776	0.94942	0.01104	0.000100694
rs9967838	A	C	2	27968454	0.00707578	0.00708656	MRPL33	intergenic	4.988	7	5	15	0.0011	0.0055	0.9634	0.9466	0.010839	2.82e-05
rs6547796	T	C	2	27975394	0.0112553	0.00811686	MRPL33	intergenic	4.966	1f	2	15	0.0008	0.0055	0.9209	0.94727	0.010803	3.36e-05
rs10209020	C	T	2	27980944	0.0123409	0.00748761	MRPL33	intergenic	0.958	7	5	15	-0.0009	0.0054	0.9307	0.94698	0.010803	3.03e-05
rs12477908	A	C	2	27987046	0.012553	0.0285612	MRPL33	intergenic	3.705	5	5	15	0.0021	0.0054	0.8794	0.95321	0.010637	0.000194229
rs4666012	A	G	2	28018293	0.0139867	0.0242627	RBKS	intronic	5.985	5	2	15	0.0018	0.006	0.9354	1.0546	0.011632	0.000154884
rs4666014	G	A	2	28019175	0.0144931	0.0164257	RBKS	intronic	19.66	5	2	15	-0.0022	0.0058	0.8032	1.0558	0.011465	8.87e-05
rs11127125	T	C	2	28023120	0.0155531	0.00953312	RBKS	intronic	3.523	6	2	15	0.0029	0.0058	0.7336	1.0585	0.011465	4.14e-05
rs4665392	A	G	2	28029649	0.0155531	0.0119057	RBKS	intronic	0.179	5	5	15	0.0039	0.0058	0.6185	1.0574	0.011465	5.6e-05
rs4233716	C	T	2	28034384	0.0161579	0.00747932	RBKS	intronic	3.414	6	5	15	-0.0043	0.0061	0.6731	1.0617	0.011873	3.03e-05
rs4464229	C	T	2	28038080	0.0172487	0.00739548	RBKS	intronic	0.938	6	5	15	-0.0043	0.0061	0.6725	1.0618	0.011873	2.98e-05
rs12617171	C	T	2	28038799	0.0173454	0.0104837	RBKS	intronic	2.698	5	5	15	-0.0017	0.0062	0.9796	1.061	0.012039	4.7e-05
rs4665393	G	A	2	28040276	0.0174072	0.00734427	RBKS	intronic	4.373	7	5	15	-0.0043	0.0061	0.6772	1.0618	0.011873	2.95e-05
rs4666017	C	A	2	28040525	0.0192331	0.00739548	RBKS	intronic	1.602	6	5	15	-0.0041	0.0061	0.6994	1.0618	0.011873	2.98e-05
rs12478766	T	C	2	28041200	0.0201039	0.00701228	RBKS	intronic	12.68	7	4	15	0.0042	0.0061	0.6881	1.062	0.011873	2.78e-05
rs13026758	A	G	2	28041273	0.022052	0.00745437	RBKS	intronic	11.27	7	4	15	0.0041	0.0061	0.7054	1.0617	0.011873	3.01e-05
rs4666018	C	T	2	28042059	0.0241676	0.00884056	RBKS	intronic	7.41	6	4	15	-0.004	0.0061	0.7129	1.061	0.011873	3.75e-05
rs4666020	G	A	2	28046028	0.0252142	0.0149565	RBKS	intronic	14.32	7	2	15	-0.0011	0.0062	0.8837	1.0591	0.012022	7.78e-05
rs9679543	C	T	2	28050951	0.0260039	0.0223347	RBKS	intronic	0.372	6	4	15	-0.0013	0.006	0.962	1.0549	0.011597	0.000137571
rs4666021	A	G	2	28055881	0.0277068	0.0121147	RBKS	intronic	6.346	5	2	15	0.001	0.0063	0.9066	1.0603	0.012039	5.74e-05
rs12463914	C	T	2	28057359	0.0298507	0.0135669	RBKS	intronic	3.584	5	5	15	-0.001	0.0063	0.9077	1.0597	0.012039	6.74e-05
rs7560060	T	C	2	28057524	0.0304562	0.0189203	RBKS	intronic	11.01	7	5	15	0.0012	0.0063	0.9237	1.058	0.012039	0.000108703
rs4666022	T	C	2	28057823	0.0321334	0.0141915	RBKS	intronic	4.041	7	5	15	0.0032	0.0058	0.7445	1.0565	0.011448	7.19e-05
rs12464988	C	T	2	28058226	0.0350813	0.0137057	RBKS	intronic	0.152	5	5	15	-0.0039	0.0058	0.6494	1.0567	0.011448	6.84e-05
rs4462754	C	T	2	28063994	0.0361725	0.0134252	RBKS	intronic	0.026	7	4	15	-0.0031	0.0058	0.7442	1.0568	0.011448	6.65e-05
rs9678336	A	G	2	28065404	0.0367977	0.01352	RBKS	intronic	1.963	7	5	15	0.003	0.0058	0.7668	1.0567	0.011448	6.71e-05
rs11901133	T	G	2	28069713	0.0376724	0.0209662	RBKS	intronic	0.953	6	4	15	0.003	0.0058	0.7579	1.0542	0.011391	0.00012647
rs4555299	A	G	2	28071190	0.0385196	0.0214005	RBKS	intronic	2.218	6	5	15	0.0031	0.0058	0.7495	1.0541	0.011391	0.000129892
rs4666025	C	T	2	28073894	0.0387096	0.0271969	RBKS	intronic	6.633	7	5	15	-0.0016	0.0063	0.9792	1.0557	0.011964	0.000180971
rs4583413	C	T	2	28074824	0.0389462	0.0199919	RBKS	intronic	2.759	7	5	15	-0.0032	0.0058	0.7488	1.0545	0.011391	0.000117733
rs4419196	A	G	2	28075298	0.0391734	0.0184548	RBKS	intronic	1.769	5	5	15	0.0042	0.0058	0.6269	1.0549	0.011391	0.000104999
rs4447576	T	C	2	28076248	0.0392208	0.0242153	RBKS	intronic	0.073	7	5	15	0.003	0.0058	0.7676	1.0538	0.011448	0.000154434
rs9845457	G	A	3	135914476	0.0394393	0.000175942	MSL2	UTR5	13.92	4	1	1	-0.0183	0.0051	0.0002266	1.063	0.0098965	3.31e-07
rs1813006	G	T	4	103001649	0.03978	1.07e-05	BANK1	intergenic	1.848	5	9	15	-0.0586	0.0118	9.884e-06	0.86306	0.02144	1.33e-08

## Sheet: SCZ_FASTIN
SNP	A1	A2	CHR	BP	conjfdr_scz_fastin	fdr_scz	ANNOVAR	func	CADD	RDB	minChrState	commonChrState	BETA_fastin	SE_fastin	PVAL_fastin	OR_SCZ	SE_SCZ	P_SCZ
rs7529073	T	C	1	214147889	0.00554357	0.0131327	PROX1-AS1	ncRNA_intronic	0.775	7	5	14	-0.00261015	0.00240921	0.278629	0.95493	0.0095456	6.45e-05

## Sheet: SCZ_FASTGLU
SNP	A1	A2	CHR	BP	conjfdr_scz_fastglu	fdr_scz	ANNOVAR	func	CADD	RDB	minChrState	commonChrState	BETA_fastglu	SE_fastglu	PVAL_fastglu	OR_SCZ	SE_SCZ	P_SCZ
rs7529073	T	C	1	214147889	0.00316448	0.0131327	PROX1-AS1	ncRNA_intronic	0.775	7	5	14	0.018	0.0037	1.24e-06	0.95493	0.0095456	6.45e-05
rs12994085	C	T	2	27952406	0.00334434	0.0178927	AC074091.13	intergenic	0.664	4	2	15	-0.021	0.0043	1.061e-06	0.94942	0.01104	0.000100694
rs9967838	A	C	2	27968454	0.0036222	0.00708656	MRPL33	intergenic	4.988	7	5	15	0.023	0.0041	3.893e-08	0.9466	0.010839	2.82e-05
rs6547796	T	C	2	27975394	0.00591601	0.00811686	MRPL33	intergenic	4.966	1f	2	15	0.023	0.0041	3.601e-08	0.94727	0.010803	3.36e-05
rs10209020	C	T	2	27980944	0.00820113	0.00748761	MRPL33	intergenic	0.958	7	5	15	-0.022	0.0041	4.481e-08	0.94698	0.010803	3.03e-05
rs12477908	A	C	2	27987046	0.0124028	0.0285612	MRPL33	intergenic	3.705	5	5	15	0.023	0.0041	2.403e-08	0.95321	0.010637	0.000194229
rs4666012	A	G	2	28018293	0.013198	0.0242627	RBKS	intronic	5.985	5	2	15	-0.018	0.0044	3.499e-05	1.0546	0.011632	0.000154884
rs4666014	G	A	2	28019175	0.0157397	0.0164257	RBKS	intronic	19.66	5	2	15	0.017	0.0044	0.0001692	1.0558	0.011465	8.87e-05
rs11127125	T	C	2	28023120	0.0165042	0.00953312	RBKS	intronic	3.523	6	2	15	-0.017	0.0044	0.0001255	1.0585	0.011465	4.14e-05
rs4665392	A	G	2	28029649	0.0180491	0.0119057	RBKS	intronic	0.179	5	5	15	-0.017	0.0044	7.845e-05	1.0574	0.011465	5.6e-05
rs4233716	C	T	2	28034384	0.0200483	0.00747932	RBKS	intronic	3.414	6	5	15	0.017	0.0045	0.0002491	1.0617	0.011873	3.03e-05
rs4464229	C	T	2	28038080	0.0217907	0.00739548	RBKS	intronic	0.938	6	5	15	0.016	0.0046	0.0003757	1.0618	0.011873	2.98e-05
rs12617171	C	T	2	28038799	0.0220749	0.0104837	RBKS	intronic	2.698	5	5	15	0.018	0.0046	0.0001534	1.061	0.012039	4.7e-05
rs4665393	G	A	2	28040276	0.0220944	0.00734427	RBKS	intronic	4.373	7	5	15	0.017	0.0045	0.0002083	1.0618	0.011873	2.95e-05
rs4666017	C	A	2	28040525	0.0227267	0.00739548	RBKS	intronic	1.602	6	5	15	0.017	0.0045	0.0002084	1.0618	0.011873	2.98e-05
rs12478766	T	C	2	28041200	0.0229108	0.00701228	RBKS	intronic	12.68	7	4	15	-0.017	0.0045	0.000209	1.062	0.011873	2.78e-05
rs13026758	A	G	2	28041273	0.022997	0.00745437	RBKS	intronic	11.27	7	4	15	-0.017	0.0045	0.0002095	1.0617	0.011873	3.01e-05
rs4666018	C	T	2	28042059	0.0319642	0.00884056	RBKS	intronic	7.41	6	4	15	0.017	0.0045	0.0002078	1.061	0.011873	3.75e-05
rs4666020	G	A	2	28046028	0.0326692	0.0149565	RBKS	intronic	14.32	7	2	15	0.016	0.0047	0.0004519	1.0591	0.012022	7.78e-05
rs9679543	C	T	2	28050951	0.0339407	0.0223347	RBKS	intronic	0.372	6	4	15	0.018	0.0044	4.745e-05	1.0549	0.011597	0.000137571
rs4666021	A	G	2	28055881	0.0341366	0.0121147	RBKS	intronic	6.346	5	2	15	-0.018	0.0046	0.0001552	1.0603	0.012039	5.74e-05
rs12463914	C	T	2	28057359	0.0355662	0.0135669	RBKS	intronic	3.584	5	5	15	0.018	0.0046	0.0001297	1.0597	0.012039	6.74e-05
rs7560060	T	C	2	28057524	0.0366784	0.0189203	RBKS	intronic	11.01	7	5	15	-0.018	0.0046	0.0001383	1.058	0.012039	0.000108703
rs4666022	T	C	2	28057823	0.0369645	0.0141915	RBKS	intronic	4.041	7	5	15	-0.017	0.0044	0.0001372	1.0565	0.011448	7.19e-05
rs12464988	C	T	2	28058226	0.0390831	0.0137057	RBKS	intronic	0.152	5	5	15	0.018	0.0043	5.059e-05	1.0567	0.011448	6.84e-05
rs4462754	C	T	2	28063994	0.0448256	0.0134252	RBKS	intronic	0.026	7	4	15	0.018	0.0043	5.682e-05	1.0568	0.011448	6.65e-05
rs9678336	A	G	2	28065404	0.0448929	0.01352	RBKS	intronic	1.963	7	5	15	-0.017	0.0043	6.56e-05	1.0567	0.011448	6.71e-05
rs11901133	T	G	2	28069713	0.0449063	0.0209662	RBKS	intronic	0.953	6	4	15	-0.017	0.0043	7.887e-05	1.0542	0.011391	0.00012647
rs4555299	A	G	2	28071190	0.0449869	0.0214005	RBKS	intronic	2.218	6	5	15	-0.017	0.0043	7.319e-05	1.0541	0.011391	0.000129892
rs4666025	C	T	2	28073894	0.0450538	0.0271969	RBKS	intronic	6.633	7	5	15	0.017	0.0046	0.0001466	1.0557	0.011964	0.000180971

## Sheet: SCZ_T2D
SNP	A1	A2	CHR	BP	conjfdr_scz_t2d	fdr_scz	ANNOVAR	func	CADD	RDB	minChrState	commonChrState	BETA_t2d	SE_t2d	PVAL_t2d	OR_SCZ	SE_SCZ	P_SCZ
rs7529073	T	C	1	214147889	0.00463076	0.0131327	PROX1-AS1	ncRNA_intronic	0.775	7	5	14	0.064	0.012	1.4e-07	0.95493	0.0095456	6.45e-05

## Sheet: SCZ_WHR
SNP	A1	A2	CHR	BP	conjfdr_scz_whr	fdr_scz	ANNOVAR	func	CADD	RDB	minChrState	commonChrState	BETA_whr	SE_whr	PVAL_whr	OR_SCZ	SE_SCZ	P_SCZ
