# Supplementary material for: Exploring Lead loci shared between schizophrenia and Cardiometabolic traits
Source: BMC Genomics. 2022 Aug 25;23:617. doi: 10.1186/s12864-022-08766-4 (PMC9414090; doi:10.1186/s12864-022-08766-4)
Supplement: Supplementary file 4 — Additional file 4. Additional Tables. [file 12864_2022_8766_MOESM4_ESM.xlsx]

## Sheet: Table A1
Additional Table 1. Positive gene effect shared between SCZ and TC
SNP	ANNOVAR	Conjunctional FDR	BETA_tc	SE_tc	PVAL_tc	OR_SCZ	SE_SCZ	P_SCZ
rs7529073	PROX1-AS1	6.92e-06	0.007	0.0051	0.2575	0.95493	0.0095456	6.45e-05
rs12994085	AC074091.13	8.75e-06	0.029	0.006	4.32e-07	0.94942	0.01104	0.000100694
rs10209020	MRPL33	2.76e-05	0.0316	0.0058	1.483e-08	0.94698	0.010803	3.03e-05
rs4666012	RBKS	3.4e-05	0.0282	0.0062	4.685e-06	1.0546	0.011632	0.000154884
rs11127125	RBKS	4.04e-05	0.0273	0.0061	5.591e-06	1.0585	0.011465	4.14e-05
rs4665392	RBKS	4.18e-05	0.0282	0.0062	3.969e-06	1.0574	0.011465	5.6e-05
rs12478766	RBKS	5.36e-05	0.0257	0.0063	5.011e-05	1.062	0.011873	2.78e-05
rs13026758	RBKS	5.57e-05	0.0257	0.0063	5.011e-05	1.0617	0.011873	3.01e-05
rs4666021	RBKS	6.47e-05	0.0233	0.0065	0.0001615	1.0603	0.012039	5.74e-05
rs7560060	RBKS	7.54e-05	0.0234	0.0065	0.0001433	1.058	0.012039	0.000108703
rs4666022	RBKS	7.67e-05	0.0259	0.0061	1.788e-05	1.0565	0.011448	7.19e-05
rs9678336	RBKS	0.000109965	0.0264	0.0061	1.062e-05	1.0567	0.011448	6.71e-05
rs11901133	RBKS	0.000161508	0.0264	0.0061	1.023e-05	1.0542	0.011391	0.00012647
rs4555299	RBKS	0.000192055	0.0265	0.0061	1.01e-05	1.0541	0.011391	0.000129892
rs4419196	RBKS	0.000262965	0.0272	0.0061	5.993e-06	1.0549	0.011391	0.000104999
rs4447576	RBKS	0.000344993	0.0264	0.0061	1.005e-05	1.0538	0.011448	0.000154434
rs151401	SLC39A8	0.000449762	0.0019	0.0062	0.7463	0.94798	0.011426	0.000110273
rs396902	SLC39A8	0.000469011	0.001	0.0063	0.8658	0.94831	0.011353	0.000110273
rs6902211	SLC17A4	0.00135185	0.0107	0.0092	0.2412	0.83813	0.017299	3.08e-17
rs1892251	SLC17A4	0.001369	0.0025	0.0083	0.7494	0.8619	0.015925	1.18e-14
rs2328893	SLC17A4	0.00142758	0.0066	0.0057	0.2105	0.93491	0.010485	1.1e-07
rs4712972	SLC17A4	0.0014641	0.0048	0.0077	0.5551	0.8861	0.014318	2.84e-12
rs6456701	SLC17A4	0.00148682	0.0095	0.0093	0.3164	0.83748	0.017299	2.25e-17
rs6910549	SLC17A4	0.00151045	0.0026	0.0083	0.7522	0.86177	0.015925	1.11e-14
rs1892253	SLC17A1	0.00151177	0.004	0.0083	0.6414	0.86175	0.015925	1.09e-14
rs13213957	SLC17A1	0.00151413	0.0091	0.0095	0.3579	1.2245	0.018997	1.16e-18
rs13200921	SLC17A1	0.00151649	0.0064	0.0092	0.475	1.1939	0.017467	4.78e-17
rs3799346	SLC17A1	0.00155264	0.0045	0.0059	0.4482	1.0723	0.011039	1.69e-07
rs9467606	SLC17A1	0.00170668	0.0058	0.0091	0.5585	1.1936	0.017467	5.28e-17
rs9467609	SLC17A1	0.00186228	0.0017	0.0092	0.8242	1.191	0.017419	1.03e-16
rs942378	SLC17A1	0.00208389	0.005	0.0059	0.415	1.072	0.011039	1.89e-07
rs9467613	SLC17A1	0.00210765	0.0043	0.0093	0.6552	1.1934	0.017467	5.68e-17
rs7753366	SLC17A1	0.00211267	0.0043	0.0059	0.4881	1.0724	0.011092	1.88e-07
rs6456703	SLC17A1	0.00222532	0.0006	0.0059	0.9698	1.0702	0.011206	5.43e-07
rs1165189	SLC17A3	0.00223331	0.0001	0.0059	0.966	1.0726	0.011152	2e-07
rs1165159	SLC17A3	0.00225955	0.0002	0.0059	0.9874	1.0734	0.011152	1.51e-07
rs1165158	SLC17A3	0.00231181	0.0007	0.006	0.8278	1.0732	0.011206	1.83e-07
rs629444	HIST1H2APS2	0.00241658	0.0024	0.0083	0.7747	1.1441	0.015433	5.35e-13
rs9467632	HIST1H2APS2	0.00251743	0.0017	0.0086	0.8514	1.1642	0.016382	1.62e-14
rs13220488	HIST1H2APS2	0.00266577	0.0013	0.0087	0.8802	1.1749	0.016795	2.03e-15
rs13207673	SLC17A2	0.00289029	0.0011	0.0087	0.8767	1.1744	0.016795	2.43e-15
rs7748167	SLC17A2	0.00309778	0.001	0.0087	0.9103	1.1668	0.016266	4.33e-15
rs9467635	SLC17A2	0.00320062	0.0022	0.0087	0.8121	1.1722	0.016578	2.23e-15
rs13192713	SLC17A2	0.00347177	0.0002	0.0088	0.9462	1.1746	0.016746	1.89e-15
rs13202688	U91328.21	0.0038427	0.0042	0.0092	0.7144	1.2289	0.018899	1.85e-19
rs13214280	U91328.22	0.00399531	0.0086	0.0083	0.2608	1.1751	0.016119	1.26e-16
rs10484433	HIST1H3B	0.00430452	0.0103	0.0084	0.1676	1.1726	0.01602	2.03e-16
rs13220395	HIST1H1C	0.00433798	0.0043	0.0087	0.4774	1.1802	0.016649	1.86e-16
rs13200797	HIST1H2BC	0.00457468	0.006	0.0085	0.3332	1.1777	0.016237	8.05e-17
rs3828783	MLN	0.00479191	0.0112	0.0064	0.09417	0.94308	0.01208	6.02e-05
rs2282888	SP4	0.00489564	0.0211	0.0052	7.091e-05	1.0463	0.0099652	0.000170746
rs9639377	SP4	0.00494492	0.0204	0.0052	0.0001358	1.0472	0.0099652	0.000131347
rs9639378	SP4	0.00503896	0.021	0.0052	9.094e-05	1.0468	0.0099652	0.000148065
rs10272006	SP4	0.005329	0.0251	0.0053	5.557e-06	1.0488	0.010279	0.000125732
rs7792280	SP4	0.00581533	0.0243	0.0052	4.621e-06	1.0454	0.0098579	0.000197076
rs12668354	SP4	0.00583197	0.024	0.0057	2.188e-05	1.0523	0.010392	4.97e-05
rs3735440	SP4	0.00634083	0.0246	0.0055	9.138e-06	1.0492	0.010279	0.000110795
rs3849850	TRPS1	0.00667093	0.0049	0.0051	0.3612	0.95552	0.0096561	9.71e-05
rs3808425	TRPS1	0.00696875	0.0045	0.0051	0.4044	0.95496	0.0096561	7.9e-05
rs3808430	TRPS1	0.00700197	0.004	0.0051	0.4647	0.95588	0.0097107	0.000121511
rs3824200	TRPS1	0.00709227	0.0045	0.0051	0.4128	0.95346	0.009637	4.31e-05
rs2178946	TRPS1	0.00715871	0.0048	0.0053	0.4157	0.9532	0.009637	3.9e-05
rs12549788	TRPS1	0.00722409	0.0035	0.0051	0.5116	0.95327	0.009637	4e-05
rs3808435	TRPS1	0.00797864	0.0026	0.0052	0.6807	0.95663	0.0096561	0.000145993
rs3808440	TRPS1	0.00805211	0.0025	0.0052	0.7065	0.95663	0.0096561	0.000145993
rs6469597	TRPS1	0.00819184	0.0026	0.0052	0.6629	0.95628	0.0097107	0.000140403
rs3808444	TRPS1	0.00822583	0.0029	0.0052	0.6258	0.9557	0.0097107	0.000113644
rs3779879	TRPS1	0.00852681	0.0028	0.0052	0.6356	0.95542	0.0097107	0.000102318
rs3808448	TRPS1	0.00856126	0.0029	0.0052	0.617	0.95619	0.0097107	0.000135669
rs3808449	TRPS1	0.00884402	0.003	0.0052	0.6093	0.95639	0.0097107	0.000145993
rs3808450	TRPS1	0.00884402	0.0029	0.0052	0.6175	0.95615	0.0097107	0.000133756
rs6986967	TRPS1	0.00919912	0.003	0.0052	0.6188	0.95488	0.0097648	9.21e-05
rs1963677	TRPS1	0.00973856	0.0031	0.0052	0.5893	0.95532	0.0097107	9.91e-05
rs3779881	TRPS1	0.00983959	0.0022	0.0052	0.7325	0.95563	0.0097107	0.000110795
rs2358021	TRPS1	0.00989639	0.0023	0.0052	0.7186	0.95546	0.0097107	0.00010393
rs2049864	TRPS1	0.00993269	0.002	0.0052	0.7514	0.95526	0.0097107	9.66e-05
rs11989423	TRPS1	0.0151294	0.0029	0.0051	0.617	0.95571	0.0097107	0.000114158
rs876701	DGKZ	0.0208963	0.027	0.0069	7.873e-05	0.91485	0.012867	1.06e-08
rs7936413	DGKZ	0.0215127	0.0265	0.0069	0.0001129	0.91312	0.012793	4.2e-09
rs2279465	DGKZ	0.0409207	0.027	0.0069	7.664e-05	0.9143	0.012793	6.91e-09

## Sheet: Table A2
Additional Table 2. Negative gene effect shared between SCZ and TC
SNP	ANNOVAR	Conjunctional FDR	BETA_tc	SE_tc	PVAL_tc	OR_SCZ	SE_SCZ	P_SCZ
rs9967838	MRPL33	1.38e-05	-0.0304	0.0058	6.073e-08	0.9466	0.010839	2.82e-05
rs6547796	MRPL33	1.86e-05	-0.0307	0.0058	4.615e-08	0.94727	0.010803	3.36e-05
rs12477908	MRPL33	3.08e-05	-0.0308	0.0057	2.751e-08	0.95321	0.010637	0.000194229
rs4666014	RBKS	3.45e-05	-0.0279	0.0061	4.091e-06	1.0558	0.011465	8.87e-05
rs4233716	RBKS	4.32e-05	-0.0258	0.0063	4.341e-05	1.0617	0.011873	3.03e-05
rs4464229	RBKS	4.34e-05	-0.0258	0.0063	3.769e-05	1.0618	0.011873	2.98e-05
rs12617171	RBKS	4.65e-05	-0.0233	0.0065	0.0001603	1.061	0.012039	4.7e-05
rs4665393	RBKS	5.08e-05	-0.0257	0.0063	4.439e-05	1.0618	0.011873	2.95e-05
rs4666017	RBKS	5.26e-05	-0.0257	0.0063	4.752e-05	1.0618	0.011873	2.98e-05
rs4666018	RBKS	5.65e-05	-0.0257	0.0063	5.07e-05	1.061	0.011873	3.75e-05
rs4666020	RBKS	6.12e-05	-0.0232	0.0065	0.0001563	1.0591	0.012022	7.78e-05
rs9679543	RBKS	6.13e-05	-0.0252	0.0062	3.392e-05	1.0549	0.011597	0.000137571
rs12463914	RBKS	7.15e-05	-0.0234	0.0065	0.0001571	1.0597	0.012039	6.74e-05
rs12464988	RBKS	7.76e-05	-0.027	0.0061	8.284e-06	1.0567	0.011448	6.84e-05
rs4462754	RBKS	8.64e-05	-0.0258	0.0061	1.852e-05	1.0568	0.011448	6.65e-05
rs4666025	RBKS	0.000211254	-0.0222	0.0066	0.0003108	1.0557	0.011964	0.000180971
rs4583413	RBKS	0.000248134	-0.0267	0.0061	8.13e-06	1.0545	0.011391	0.000117733
rs9845457	MSL2	0.000347091	-0.0094	0.0053	0.1479	1.063	0.0098965	3.31e-07
rs1813006	BANK1	0.000367961	-0.0366	0.0126	0.002093	0.86306	0.02144	1.33e-08
rs13107325	SLC39A8	0.000367961	-0.0309	0.011	0.002847	0.85248	0.019267	7.28e-12
rs151404	SLC39A8	0.000464775	-0.0018	0.0062	0.7701	0.94701	0.011406	7.87e-05
rs13114461	SLC39A8	0.000469324	-0.0263	0.0096	0.009701	0.89022	0.017818	6.73e-08
rs13114738	SLC39A8	0.00049038	-0.025	0.0096	0.01399	0.89129	0.017818	9.21e-08
rs13140033	RP11-499E18.1	0.00102646	-0.0124	0.0086	0.1823	0.91117	0.017025	6.2e-06
rs13116385	RP11-499E18.1	0.00105509	-0.0219	0.0091	0.02674	0.90493	0.017164	1.48e-06
rs13129951	RP11-499E18.1	0.00122867	-0.0138	0.0088	0.1212	0.90903	0.01717	4.34e-06
rs4236040	SLC17A4	0.00128553	-0.0084	0.0092	0.3658	0.83809	0.017323	3.35e-17
rs4712969	SLC17A4	0.00134438	-0.0106	0.0094	0.2634	0.83827	0.017323	3.66e-17
rs1892250	SLC17A4	0.00135334	-0.0116	0.0093	0.2144	0.83842	0.017299	3.56e-17
rs1954598	SLC17A4	0.0014943	-0.0039	0.0089	0.6847	0.83831	0.017299	3.37e-17
rs942377	SLC17A1	0.00158637	-0.0043	0.0059	0.4717	1.0717	0.011039	2.09e-07
rs6913879	SLC17A1	0.00215863	-0.0045	0.0059	0.464	1.0729	0.011039	1.35e-07
rs6939997	SLC17A1	0.0021901	-0.0046	0.0093	0.6276	1.1918	0.017467	9.81e-17
rs6940698	SLC17A1	0.00220648	-0.0047	0.0093	0.6212	1.1938	0.017491	5.41e-17
rs13201341	SLC17A1	0.00220648	-0.0067	0.0095	0.4921	1.2298	0.019088	3.14e-19
rs9467621	SLC17A3	0.00223596	-0.0048	0.0092	0.6314	1.1964	0.017467	2.01e-17
rs9467622	SLC17A3	0.00225695	-0.0059	0.0093	0.564	1.194	0.017418	3.75e-17
rs13211947	SLC17A3	0.00230773	-0.0058	0.0096	0.6665	1.2331	0.019108	1.2e-19
rs9467626	SLC17A3	0.00239737	-0.0044	0.0093	0.656	1.1967	0.017467	1.82e-17
rs13198474	SLC17A3	0.00239793	-0.0072	0.0095	0.4651	1.2353	0.019314	1.44e-19
rs13208859	HIST1H2APS2	0.00264759	-0.0029	0.0085	0.7011	1.1749	0.016795	2.06e-15
rs9461222	SLC17A2	0.00319569	-0.0017	0.0087	0.8498	1.1723	0.016578	2.18e-15
rs9295675	SLC17A2	0.00334223	-0.0022	0.0087	0.7916	1.1693	0.016531	5.07e-15
rs17526722	SLC17A2	0.00334635	-0.0089	0.0092	0.3487	1.2296	0.018991	2.21e-19
rs3734523	SLC17A2	0.00339783	-0.0023	0.0087	0.7951	1.1721	0.016578	2.32e-15
rs17587226	TRIM38	0.00367868	-0.0014	0.0089	0.8879	1.1929	0.017707	1.75e-16
rs13196552	TRIM38	0.0036974	-0.0077	0.0085	0.3122	1.1738	0.016142	2.23e-16
rs13212534	TRIM38	0.00371595	-0.0066	0.0093	0.533	1.2298	0.018971	1.89e-19
rs13192365	U91328.21	0.00394313	-0.0097	0.0084	0.2066	1.1747	0.016142	1.55e-16
rs13191445	HIST1H1PS2	0.00409862	-0.0008	0.0091	0.9636	1.2302	0.018899	1.2e-19
rs16891235	HIST1H1A	0.00423621	-0.0104	0.0083	0.1661	1.1726	0.01602	2.06e-16
rs3734528	HIST1H4A	0.0042706	-0.0087	0.0083	0.2374	1.1734	0.01602	1.49e-16
rs10484435	HIST1H3B	0.00430521	-0.0022	0.0089	0.672	1.1772	0.016649	5.35e-16
rs16891261	HIST1H1C	0.00438767	-0.0056	0.0088	0.3381	1.1771	0.016576	4.02e-16
rs16891264	HFE	0.00441817	-0.0026	0.0089	0.5725	1.1766	0.016576	4.86e-16
rs13206501	HIST1H1T	0.00448847	-0.0073	0.0084	0.2422	1.1738	0.015925	8.63e-17
rs16891315	HIST1H2BC	0.00451429	-0.006	0.0084	0.3084	1.173	0.015925	1.14e-16
rs16891334	HIST1H2AC	0.0047605	-0.0066	0.0084	0.2981	1.1723	0.016043	2.48e-16
rs6948810	SP4	0.00576902	-0.025	0.0058	2.344e-05	1.0498	0.010685	0.000170746
rs7810841	SP4	0.00586625	-0.0237	0.0055	2.348e-05	1.0505	0.010118	5.64e-05
rs7811417	SP4	0.00607407	-0.0266	0.0054	2.435e-06	1.0496	0.0099892	6.08e-05
rs11983472	SP4	0.00624619	-0.0258	0.0058	1.726e-05	1.0507	0.010685	0.000128431
rs1180647	TRPS1	0.00662864	-0.0053	0.0051	0.2856	1.0465	0.0097299	0.000112611
rs3808418	TRPS1	0.00664238	-0.0055	0.0051	0.2972	0.95637	0.0096561	0.000132554
rs3808422	TRPS1	0.00676383	-0.0043	0.0051	0.4238	0.95536	0.0096561	9.16e-05
rs1384812	TRPS1	0.00698551	-0.0046	0.0051	0.3956	0.95494	0.0096561	7.81e-05
rs10955752	TRPS1	0.00703607	-0.0025	0.0052	0.6618	0.95321	0.009637	3.91e-05
rs1483583	TRPS1	0.00749591	-0.0035	0.0051	0.5199	0.95297	0.0097984	4.77e-05
rs7823575	TRPS1	0.00792749	-0.0033	0.0051	0.5427	0.95251	0.009637	2.97e-05
rs1351744	TRPS1	0.0080658	-0.002	0.0052	0.7575	0.95612	0.0097107	0.000132554
rs1483589	TRPS1	0.00811431	-0.003	0.0051	0.6139	0.95577	0.0097107	0.000116462
rs6998448	TRPS1	0.00817474	-0.0031	0.0051	0.5986	0.95567	0.0097107	0.000112352
rs3802221	TRPS1	0.00829023	-0.0028	0.0052	0.6316	0.95556	0.0097107	0.000107914
rs1160333	TRPS1	0.00924779	-0.003	0.0053	0.6102	0.95591	0.0097107	0.000122759
rs1028274	TRPS1	0.00964282	-0.0033	0.0052	0.5799	0.95596	0.0097107	0.000124992
rs2049867	TRPS1	0.0104857	-0.0009	0.0053	0.9249	0.95526	0.0097299	9.99e-05
rs3808456	TRPS1	0.0143828	-0.0018	0.0052	0.7905	0.95545	0.0097107	0.000103662
rs11785504	TRPS1	0.016848	-0.003	0.0051	0.607	0.95571	0.0097107	0.000114158
rs4599845	TRPS1	0.0171948	-0.0031	0.0051	0.5918	0.95571	0.0097107	0.000114158

## Sheet: Table A3
Additional Table 3. Positive gene effect shared between SCZ and HDL
SNP	ANNOVAR	conjfdr_scz_hdl	BETA_hdl	SE_hdl	PVAL_hdl	OR_SCZ	SE_SCZ	P_SCZ
rs9967838	MRPL33	1.54e-05	0.0011	0.0055	0.9634	0.9466	0.010839	2.82e-05
rs6547796	MRPL33	6.39e-05	0.0008	0.0055	0.9209	0.94727	0.010803	3.36e-05
rs12477908	MRPL33	7.32e-05	0.0021	0.0054	0.8794	0.95321	0.010637	0.000194229
rs4666012	RBKS	7.73e-05	0.0018	0.006	0.9354	1.0546	0.011632	0.000154884
rs11127125	RBKS	9.15e-05	0.0029	0.0058	0.7336	1.0585	0.011465	4.14e-05
rs4665392	RBKS	9.19e-05	0.0039	0.0058	0.6185	1.0574	0.011465	5.6e-05
rs12478766	RBKS	0.000317785	0.0042	0.0061	0.6881	1.062	0.011873	2.78e-05
rs13026758	RBKS	0.000359936	0.0041	0.0061	0.7054	1.0617	0.011873	3.01e-05
rs4666021	RBKS	0.000633666	0.001	0.0063	0.9066	1.0603	0.012039	5.74e-05
rs7560060	RBKS	0.000658325	0.0012	0.0063	0.9237	1.058	0.012039	0.000108703
rs4666022	RBKS	0.000676909	0.0032	0.0058	0.7445	1.0565	0.011448	7.19e-05
rs9678336	RBKS	0.000810589	0.003	0.0058	0.7668	1.0567	0.011448	6.71e-05
rs11901133	RBKS	0.000881981	0.003	0.0058	0.7579	1.0542	0.011391	0.00012647
rs4555299	RBKS	0.000942002	0.0031	0.0058	0.7495	1.0541	0.011391	0.000129892
rs4419196	RBKS	0.000999316	0.0042	0.0058	0.6269	1.0549	0.011391	0.000104999
rs4447576	RBKS	0.00112159	0.003	0.0058	0.7676	1.0538	0.011448	0.000154434
rs151401	SLC39A8	0.00135758	0.0227	0.0058	3.67e-05	0.94798	0.011426	0.000110273
rs396902	SLC39A8	0.00139112	0.0244	0.006	1.722e-05	0.94831	0.011353	0.000110273
rs6902211	SLC17A4	0.00166536	0.0268	0.0087	2.331e-05	0.83813	0.017299	3.08e-17
rs6456701	SLC17A4	0.00211105	0.0256	0.0087	4.874e-05	0.83748	0.017299	2.25e-17
rs13213957	SLC17A1	0.00274621	0.0299	0.0089	1.487e-05	1.2245	0.018997	1.16e-18
rs13200921	SLC17A1	0.00279412	0.0247	0.0086	6.971e-05	1.1939	0.017467	4.78e-17
rs942377	SLC17A1	0.00298291	0.0168	0.0056	7.836e-05	1.0717	0.011039	2.09e-07
rs9467606	SLC17A1	0.00298518	0.0261	0.0085	5.892e-05	1.1936	0.017467	5.28e-17
rs9467609	SLC17A1	0.0029903	0.0247	0.0086	0.0001218	1.191	0.017419	1.03e-16
rs9467613	SLC17A1	0.00324793	0.0242	0.0087	9.756e-05	1.1934	0.017467	5.68e-17
rs6913879	SLC17A1	0.00342853	0.0171	0.0055	5.293e-05	1.0729	0.011039	1.35e-07
rs1165189	SLC17A3	0.00374952	0.017	0.0056	0.0001735	1.0726	0.011152	2e-07
rs1165159	SLC17A3	0.00382582	0.0181	0.0056	5.886e-05	1.0734	0.011152	1.51e-07
rs7750960	HIST1H2APS2	0.00451015	0.0259	0.0081	2.586e-05	1.163	0.016241	1.45e-14
rs9467632	HIST1H2APS2	0.00472996	0.0261	0.0081	2.468e-05	1.1642	0.016382	1.62e-14
rs13220488	HIST1H2APS2	0.00518127	0.0311	0.0082	2.778e-06	1.1749	0.016795	2.03e-15
rs7748167	SLC17A2	0.00546735	0.0321	0.0082	1.324e-06	1.1668	0.016266	4.33e-15
rs9467635	SLC17A2	0.0056501	0.0324	0.0082	1.119e-06	1.1722	0.016578	2.23e-15
rs13196552	TRIM38	0.00626048	0.027	0.008	2.264e-05	1.1738	0.016142	2.23e-16
rs13202688	U91328.21	0.00638163	0.028	0.0087	2.884e-05	1.2289	0.018899	1.85e-19
rs13192365	U91328.21	0.00639856	0.0269	0.0079	2.303e-05	1.1747	0.016142	1.55e-16
rs16891235	HIST1H1A	0.00725014	0.0261	0.0079	2.881e-05	1.1726	0.01602	2.06e-16
rs3734528	HIST1H4A	0.00740937	0.0281	0.0079	8.747e-06	1.1734	0.01602	1.49e-16
rs10484435	HIST1H3B	0.00745325	0.031	0.0084	2.701e-06	1.1772	0.016649	5.35e-16
rs16891261	HIST1H1C	0.00753943	0.0293	0.0083	1.032e-05	1.1771	0.016576	4.02e-16
rs16891264	HFE	0.00755359	0.0303	0.0084	4.609e-06	1.1766	0.016576	4.86e-16
rs13206501	HIST1H1T	0.00759574	0.0247	0.008	5.408e-05	1.1738	0.015925	8.63e-17
rs16891315	HIST1H2BC	0.0077378	0.0259	0.008	2.452e-05	1.173	0.015925	1.14e-16
rs16891334	HIST1H2AC	0.00783047	0.0252	0.008	3.664e-05	1.1723	0.016043	2.48e-16
rs3828783	MLN	0.00784572	0.0213	0.0062	0.0001232	0.94308	0.01208	6.02e-05
rs2282888	SP4	0.00789112	0.0052	0.005	0.2625	1.0463	0.0099652	0.000170746
rs9639377	SP4	0.0079657	0.0049	0.005	0.2937	1.0472	0.0099652	0.000131347
rs9639378	SP4	0.00805345	0.0051	0.005	0.2731	1.0468	0.0099652	0.000148065
rs10272006	SP4	0.00812518	0.0067	0.0051	0.1651	1.0488	0.010279	0.000125732
rs7792280	SP4	0.00818168	0.0056	0.005	0.2135	1.0454	0.0098579	0.000197076
rs12668354	SP4	0.00819568	0.0069	0.0054	0.1271	1.0523	0.010392	4.97e-05
rs3735440	SP4	0.00830604	0.0065	0.0053	0.1556	1.0492	0.010279	0.000110795
rs3849850	TRPS1	0.00838692	0.0273	0.0049	4.124e-09	0.95552	0.0096561	9.71e-05
rs3808425	TRPS1	0.00838692	0.0274	0.0049	3.273e-09	0.95496	0.0096561	7.9e-05
rs3808430	TRPS1	0.00851829	0.0269	0.0049	8.805e-09	0.95588	0.0097107	0.000121511
rs3824200	TRPS1	0.00881752	0.0271	0.0049	4.821e-09	0.95346	0.009637	4.31e-05
rs2178946	TRPS1	0.00881752	0.0251	0.0051	1.291e-07	0.9532	0.009637	3.9e-05
rs12549788	TRPS1	0.0088425	0.0273	0.0049	2.886e-09	0.95327	0.009637	4e-05
rs3808435	TRPS1	0.00903824	0.0281	0.005	4.115e-09	0.95663	0.0096561	0.000145993
rs3808440	TRPS1	0.0091299	0.028	0.0049	4.148e-09	0.95663	0.0096561	0.000145993
rs6469597	TRPS1	0.0094803	0.0303	0.0051	6.09e-10	0.95628	0.0097107	0.000140403
rs3808444	TRPS1	0.00961119	0.0297	0.005	7.897e-10	0.9557	0.0097107	0.000113644
rs3779879	TRPS1	0.00982918	0.0298	0.005	7.153e-10	0.95542	0.0097107	0.000102318
rs3808448	TRPS1	0.00998368	0.0299	0.005	5.85e-10	0.95619	0.0097107	0.000135669
rs3808449	TRPS1	0.00998368	0.0298	0.005	6.369e-10	0.95639	0.0097107	0.000145993
rs3808450	TRPS1	0.00998368	0.0299	0.005	6.187e-10	0.95615	0.0097107	0.000133756

## Sheet: Table A4
Additional Table 4. Negative gene effect shared between SCZ and HDL
SNP	ANNOVAR	conjfdr_scz_hdl	BETA_hdl	SE_hdl	PVAL_hdl	OR_SCZ	SE_SCZ	P_SCZ
rs7529073	PROX1-AS1	2.4e-08	-0.0147	0.0049	0.004221	0.95493	0.0095456	6.45e-05
rs12994085	AC074091.13	1.16e-05	-0.0004	0.0057	0.9776	0.94942	0.01104	0.000100694
rs10209020	MRPL33	6.79e-05	-0.0009	0.0054	0.9307	0.94698	0.010803	3.03e-05
rs4666014	RBKS	7.83e-05	-0.0022	0.0058	0.8032	1.0558	0.011465	8.87e-05
rs4233716	RBKS	0.000115516	-0.0043	0.0061	0.6731	1.0617	0.011873	3.03e-05
rs4464229	RBKS	0.000188693	-0.0043	0.0061	0.6725	1.0618	0.011873	2.98e-05
rs12617171	RBKS	0.000193788	-0.0017	0.0062	0.9796	1.061	0.012039	4.7e-05
rs4665393	RBKS	0.000196582	-0.0043	0.0061	0.6772	1.0618	0.011873	2.95e-05
rs4666017	RBKS	0.000239687	-0.0041	0.0061	0.6994	1.0618	0.011873	2.98e-05
rs4666018	RBKS	0.000542976	-0.004	0.0061	0.7129	1.061	0.011873	3.75e-05
rs4666020	RBKS	0.000547436	-0.0011	0.0062	0.8837	1.0591	0.012022	7.78e-05
rs9679543	RBKS	0.000581733	-0.0013	0.006	0.962	1.0549	0.011597	0.000137571
rs12463914	RBKS	0.000652066	-0.001	0.0063	0.9077	1.0597	0.012039	6.74e-05
rs12464988	RBKS	0.000735954	-0.0039	0.0058	0.6494	1.0567	0.011448	6.84e-05
rs4462754	RBKS	0.000753613	-0.0031	0.0058	0.7442	1.0568	0.011448	6.65e-05
rs4666025	RBKS	0.000964542	-0.0016	0.0063	0.9792	1.0557	0.011964	0.000180971
rs4583413	RBKS	0.000974424	-0.0032	0.0058	0.7488	1.0545	0.011391	0.000117733
rs9845457	MSL2	0.00118889	-0.0183	0.0051	0.0002266	1.063	0.0098965	3.31e-07
rs1813006	BANK1	0.00125569	-0.0586	0.0118	9.884e-06	0.86306	0.02144	1.33e-08
rs13107325	SLC39A8	0.00130298	-0.0707	0.0104	7.198e-11	0.85248	0.019267	7.28e-12
rs151404	SLC39A8	0.00137722	-0.0228	0.0058	3.466e-05	0.94701	0.011406	7.87e-05
rs13114461	SLC39A8	0.00139555	-0.0588	0.0093	4.356e-09	0.89022	0.017818	6.73e-08
rs13114738	SLC39A8	0.0014361	-0.0574	0.0093	1.293e-08	0.89129	0.017818	9.21e-08
rs13140033	RP11-499E18.1	0.0014493	-0.0441	0.0082	1.565e-06	0.91117	0.017025	6.2e-06
rs13116385	RP11-499E18.1	0.00145678	-0.0529	0.0087	4.167e-08	0.90493	0.017164	1.48e-06
rs13129951	RP11-499E18.1	0.00145911	-0.0445	0.0084	2.258e-06	0.90903	0.01717	4.34e-06
rs4236040	SLC17A4	0.00151741	-0.0266	0.0086	3.151e-05	0.83809	0.017323	3.35e-17
rs4712969	SLC17A4	0.00166395	-0.0286	0.0087	9.573e-06	0.83827	0.017323	3.66e-17
rs1892250	SLC17A4	0.00167893	-0.027	0.0087	2.34e-05	0.83842	0.017299	3.56e-17
rs1892251	SLC17A4	0.00171976	-0.0237	0.0078	3.002e-05	0.8619	0.015925	1.18e-14
rs2328893	SLC17A4	0.00178934	-0.0171	0.0054	6.511e-05	0.93491	0.010485	1.1e-07
rs4712972	SLC17A4	0.00203055	-0.0248	0.0073	1.814e-05	0.8861	0.014318	2.84e-12
rs1954598	SLC17A4	0.00218922	-0.0283	0.0083	1.547e-05	0.83831	0.017299	3.37e-17
rs6910549	SLC17A4	0.00241522	-0.0243	0.0079	1.944e-05	0.86177	0.015925	1.11e-14
rs1892253	SLC17A1	0.00256238	-0.0244	0.0079	2.159e-05	0.86175	0.015925	1.09e-14
rs3799346	SLC17A1	0.00284344	-0.017	0.0056	6.427e-05	1.0723	0.011039	1.69e-07
rs942378	SLC17A1	0.00321358	-0.0169	0.0055	7.97e-05	1.072	0.011039	1.89e-07
rs7753366	SLC17A1	0.00330223	-0.0168	0.0056	8.441e-05	1.0724	0.011092	1.88e-07
rs6939997	SLC17A1	0.00347217	-0.0251	0.0087	7.78e-05	1.1918	0.017467	9.81e-17
rs6940698	SLC17A1	0.00347666	-0.0254	0.0087	6.646e-05	1.1938	0.017491	5.41e-17
rs13201341	SLC17A1	0.00372221	-0.0292	0.0089	2.424e-05	1.2298	0.019088	3.14e-19
rs6456703	SLC17A1	0.00372806	-0.0173	0.0056	7.97e-05	1.0702	0.011206	5.43e-07
rs9467621	SLC17A3	0.0037722	-0.0238	0.0086	0.0002188	1.1964	0.017467	2.01e-17
rs9467622	SLC17A3	0.00379658	-0.0251	0.0087	0.0001282	1.194	0.017418	3.75e-17
rs13211947	SLC17A3	0.00382582	-0.0299	0.009	3.852e-05	1.2331	0.019108	1.2e-19
rs1165158	SLC17A3	0.00400737	-0.0179	0.0056	7.099e-05	1.0732	0.011206	1.83e-07
rs9467626	SLC17A3	0.00403515	-0.0251	0.0087	0.0001144	1.1967	0.017467	1.82e-17
rs13198474	SLC17A3	0.00437228	-0.0292	0.0089	4.015e-05	1.2353	0.019314	1.44e-19
rs629444	HIST1H2APS2	0.00450444	-0.0239	0.0079	5.529e-05	1.1441	0.015433	5.35e-13
rs13208859	HIST1H2APS2	0.0051269	-0.0315	0.008	1.319e-06	1.1749	0.016795	2.06e-15
rs13207673	SLC17A2	0.00541484	-0.0329	0.0082	9.313e-07	1.1744	0.016795	2.43e-15
rs9461222	SLC17A2	0.00552623	-0.0325	0.0082	9.921e-07	1.1723	0.016578	2.18e-15
rs9295675	SLC17A2	0.00565786	-0.0324	0.0082	1.133e-06	1.1693	0.016531	5.07e-15
rs17526722	SLC17A2	0.0057634	-0.0335	0.0087	1.657e-06	1.2296	0.018991	2.21e-19
rs3734523	SLC17A2	0.00590533	-0.0323	0.0082	1.062e-06	1.1721	0.016578	2.32e-15
rs13192713	SLC17A2	0.00609735	-0.0302	0.0083	5.24e-06	1.1746	0.016746	1.89e-15
rs17587226	TRIM38	0.00620706	-0.03	0.0084	8.184e-06	1.1929	0.017707	1.75e-16
rs13212534	TRIM38	0.0063475	-0.0284	0.0087	2.072e-05	1.2298	0.018971	1.89e-19
rs13214280	U91328.22	0.00714995	-0.0278	0.0079	1.129e-05	1.1751	0.016119	1.26e-16
rs13191445	HIST1H1PS2	0.00718146	-0.0278	0.0086	2.913e-05	1.2302	0.018899	1.2e-19
rs10484433	HIST1H3B	0.00742405	-0.0277	0.0079	1.382e-05	1.1726	0.01602	2.03e-16
rs13220395	HIST1H1C	0.00752521	-0.0308	0.0082	3.446e-06	1.1802	0.016649	1.86e-16
rs13200797	HIST1H2BC	0.00781517	-0.0265	0.008	2.473e-05	1.1777	0.016237	8.05e-17
rs6948810	SP4	0.00818168	-0.0071	0.0055	0.1318	1.0498	0.010685	0.000170746
rs7810841	SP4	0.00820964	-0.0055	0.0053	0.236	1.0505	0.010118	5.64e-05
rs7811417	SP4	0.008265	-0.0053	0.0052	0.238	1.0496	0.0099892	6.08e-05
rs11983472	SP4	0.00829241	-0.0064	0.0055	0.1522	1.0507	0.010685	0.000128431
rs1180647	TRPS1	0.00836014	-0.0259	0.0049	1.733e-08	1.0465	0.0097299	0.000112611
rs3808418	TRPS1	0.00837355	-0.027	0.0049	4.623e-09	0.95637	0.0096561	0.000132554
rs3808422	TRPS1	0.00838692	-0.0272	0.0049	4.397e-09	0.95536	0.0096561	9.16e-05
rs1384812	TRPS1	0.00850534	-0.0275	0.0049	3.082e-09	0.95494	0.0096561	7.81e-05
rs10955752	TRPS1	0.00875694	-0.0267	0.0049	1.182e-08	0.95321	0.009637	3.91e-05
rs1483583	TRPS1	0.00892436	-0.0274	0.0049	2.763e-09	0.95297	0.0097984	4.77e-05
rs7823575	TRPS1	0.00898502	-0.0274	0.0049	2.863e-09	0.95251	0.009637	2.97e-05
rs1351744	TRPS1	0.00932083	-0.0289	0.005	1.767e-09	0.95612	0.0097107	0.000132554
rs1483589	TRPS1	0.00932083	-0.0296	0.005	8.825e-10	0.95577	0.0097107	0.000116462
rs6998448	TRPS1	0.0093828	-0.0295	0.005	9.554e-10	0.95567	0.0097107	0.000112352
rs3802221	TRPS1	0.00971569	-0.0297	0.005	7.753e-10	0.95556	0.0097107	0.000107914

## Sheet: Table A5
Additional Table 5. Pathway analysis of shared genes between SCZ and TC
Category	Term	Description	LogP	Log(q-value)	InTerm_InList	Genes	Symbols
GO Biological Processes	GO:0015739	sialic acid transport	-11.8944	-7.55222	4/23	6568,10050,10246,10786	SLC17A1,SLC17A4,SLC17A2,SLC17A3
GO Biological Processes	GO:0035725	sodium ion transmembrane transport	-5.68957	-3.03757	4/23	6568,10050,10246,10786	SLC17A1,SLC17A4,SLC17A2,SLC17A3
GO Biological Processes	GO:0015711	organic anion transport	-5.47651	-2.88344	5/23	6568,10050,10246,10786,64116	SLC17A1,SLC17A4,SLC17A2,SLC17A3,SLC39A8
GO Biological Processes	GO:0098662	inorganic cation transmembrane transport	-5.46734	-2.88344	6/23	3077,6568,10050,10246,10786,64116	HFE,SLC17A1,SLC17A4,SLC17A2,SLC17A3,SLC39A8
GO Biological Processes	GO:0030001	metal ion transport	-5.29863	-2.76934	6/23	3077,6568,10050,10246,10786,64116	HFE,SLC17A1,SLC17A4,SLC17A2,SLC17A3,SLC39A8
GO Biological Processes	GO:0098660	inorganic ion transmembrane transport	-5.19512	-2.68542	6/23	3077,6568,10050,10246,10786,64116	HFE,SLC17A1,SLC17A4,SLC17A2,SLC17A3,SLC39A8
GO Biological Processes	GO:0098655	cation transmembrane transport	-5.18346	-2.6801	6/23	3077,6568,10050,10246,10786,64116	HFE,SLC17A1,SLC17A4,SLC17A2,SLC17A3,SLC39A8
GO Biological Processes	GO:0006814	sodium ion transport	-5.0149	-2.52395	4/23	6568,10050,10246,10786	SLC17A1,SLC17A4,SLC17A2,SLC17A3
GO Biological Processes	GO:0006820	anion transport	-4.72756	-2.3115	5/23	6568,10050,10246,10786,64116	SLC17A1,SLC17A4,SLC17A2,SLC17A3,SLC39A8
GO Biological Processes	GO:0046942	carboxylic acid transport	-4.57993	-2.18712	4/23	6568,10050,10246,10786	SLC17A1,SLC17A4,SLC17A2,SLC17A3
GO Biological Processes	GO:0015698	inorganic anion transport	-3.55211	-1.22694	3/23	6568,10786,64116	SLC17A1,SLC17A3,SLC39A8
Reactome Gene Sets	R-HSA-382551	Transport of small molecules	-2.68486	-0.384046	4/23	3077,6568,10786,64116	HFE,SLC17A1,SLC17A3,SLC39A8
GO Biological Processes	GO:0006334	nucleosome assembly	-9.37308	-5.33191	6/23	3006,3010,3017,3024,8358,8359	H1-2,H1-6,H2BC5,H1-1,H3C2,H4C1
GO Biological Processes	GO:0031497	chromatin assembly	-8.49155	-4.78655	6/23	3006,3010,3017,3024,8358,8359	H1-2,H1-6,H2BC5,H1-1,H3C2,H4C1
GO Biological Processes	GO:0034728	nucleosome organization	-8.46193	-4.78655	6/23	3006,3010,3017,3024,8358,8359	H1-2,H1-6,H2BC5,H1-1,H3C2,H4C1
Reactome Gene Sets	R-HSA-2559586	DNA Damage/Telomere Stress Induced Senescence	-8.42978	-4.78655	5/23	3006,3017,3024,8334,8359	H1-2,H2BC5,H1-1,H2AC6,H4C1
GO Biological Processes	GO:0065004	protein-DNA complex assembly	-8.31881	-4.75476	6/23	3006,3010,3017,3024,8358,8359	H1-2,H1-6,H2BC5,H1-1,H3C2,H4C1
GO Biological Processes	GO:0006333	chromatin assembly or disassembly	-8.20988	-4.74425	6/23	3006,3010,3017,3024,8358,8359	H1-2,H1-6,H2BC5,H1-1,H3C2,H4C1
Reactome Gene Sets	R-HSA-2559583	Cellular Senescence	-8.18336	-4.74425	6/23	3006,3017,3024,8334,8358,8359	H1-2,H2BC5,H1-1,H2AC6,H3C2,H4C1
GO Biological Processes	GO:0006323	DNA packaging	-7.9206	-4.53263	6/23	3006,3010,3017,3024,8358,8359	H1-2,H1-6,H2BC5,H1-1,H3C2,H4C1
GO Biological Processes	GO:0071824	protein-DNA complex subunit organization	-7.67191	-4.32971	6/23	3006,3010,3017,3024,8358,8359	H1-2,H1-6,H2BC5,H1-1,H3C2,H4C1
GO Biological Processes	GO:0006338	chromatin remodeling	-7.39701	-4.0962	6/23	3006,3010,3017,3024,8358,8359	H1-2,H1-6,H2BC5,H1-1,H3C2,H4C1
GO Biological Processes	GO:0071103	DNA conformation change	-6.9807	-3.75244	6/23	3006,3010,3017,3024,8358,8359	H1-2,H1-6,H2BC5,H1-1,H3C2,H4C1
GO Biological Processes	GO:0016584	nucleosome positioning	-6.58459	-3.55147	3/23	3006,3010,3024	H1-2,H1-6,H1-1
GO Biological Processes	GO:0006325	chromatin organization	-5.4761	-2.88344	6/23	3006,3010,3017,3024,8358,8359	H1-2,H1-6,H2BC5,H1-1,H3C2,H4C1
GO Biological Processes	GO:0030261	chromosome condensation	-5.33136	-2.78711	3/23	3006,3010,3024	H1-2,H1-6,H1-1
GO Biological Processes	GO:0045910	negative regulation of DNA recombination	-5.27116	-2.7485	3/23	3006,3010,3024	H1-2,H1-6,H1-1
Reactome Gene Sets	R-HSA-2262752	Cellular responses to stress	-4.76922	-2.34083	6/23	3006,3017,3024,8334,8358,8359	H1-2,H2BC5,H1-1,H2AC6,H3C2,H4C1
Reactome Gene Sets	R-HSA-8953897	Cellular responses to stimuli	-4.72429	-2.3115	6/23	3006,3017,3024,8334,8358,8359	H1-2,H2BC5,H1-1,H2AC6,H3C2,H4C1
GO Biological Processes	GO:0051053	negative regulation of DNA metabolic process	-3.95906	-1.61685	3/23	3006,3010,3024	H1-2,H1-6,H1-1
GO Biological Processes	GO:0000018	regulation of DNA recombination	-3.87803	-1.54014	3/23	3006,3010,3024	H1-2,H1-6,H1-1
GO Biological Processes	GO:0051052	regulation of DNA metabolic process	-2.46269	-0.165806	3/23	3006,3010,3024	H1-2,H1-6,H1-1
Reactome Gene Sets	R-HSA-3214847	HATs acetylate histones	-7.17276	-3.90974	5/23	3017,8334,8358,8359,55167	H2BC5,H2AC6,H3C2,H4C1,MSL2
Reactome Gene Sets	R-HSA-73728	RNA Polymerase I Promoter Opening	-6.83107	-3.63499	4/23	3017,8334,8358,8359	H2BC5,H2AC6,H3C2,H4C1
Reactome Gene Sets	R-HSA-5334118	DNA methylation	-6.7759	-3.60978	4/23	3017,8334,8358,8359	H2BC5,H2AC6,H3C2,H4C1
Reactome Gene Sets	R-HSA-5625886	Activated PKN1 stimulates transcription of AR (androgen receptor) regulated genes KLK2 and KLK3	-6.72245	-3.58458	4/23	3017,8334,8358,8359	H2BC5,H2AC6,H3C2,H4C1
Reactome Gene Sets	R-HSA-427359	SIRT1 negatively regulates rRNA expression	-6.69634	-3.58458	4/23	3017,8334,8358,8359	H2BC5,H2AC6,H3C2,H4C1
Reactome Gene Sets	R-HSA-68616	Assembly of the ORC complex at the origin of replication	-6.67062	-3.58369	4/23	3017,8334,8358,8359	H2BC5,H2AC6,H3C2,H4C1
Reactome Gene Sets	R-HSA-212300	PRC2 methylates histones and DNA	-6.57146	-3.55147	4/23	3017,8334,8358,8359	H2BC5,H2AC6,H3C2,H4C1
Reactome Gene Sets	R-HSA-9710421	Defective pyroptosis	-6.57146	-3.55147	4/23	3017,8334,8358,8359	H2BC5,H2AC6,H3C2,H4C1
Reactome Gene Sets	R-HSA-2299718	Condensation of Prophase Chromosomes	-6.54754	-3.54776	4/23	3017,8334,8358,8359	H2BC5,H2AC6,H3C2,H4C1
Reactome Gene Sets	R-HSA-427389	ERCC6 (CSB) and EHMT2 (G9a) positively regulate rRNA expression	-6.5007	-3.52022	4/23	3017,8334,8358,8359	H2BC5,H2AC6,H3C2,H4C1
Reactome Gene Sets	R-HSA-912446	Meiotic recombination	-6.28404	-3.32205	4/23	3017,8334,8358,8359	H2BC5,H2AC6,H3C2,H4C1
Reactome Gene Sets	R-HSA-9616222	Transcriptional regulation of granulopoiesis	-6.20456	-3.2902	4/23	3017,8334,8358,8359	H2BC5,H2AC6,H3C2,H4C1
Reactome Gene Sets	R-HSA-201722	Formation of the beta-catenin:TCF transactivating complex	-6.18525	-3.2902	4/23	3017,8334,8358,8359	H2BC5,H2AC6,H3C2,H4C1
Reactome Gene Sets	R-HSA-5250924	B-WICH complex positively regulates rRNA expression	-6.18525	-3.2902	4/23	3017,8334,8358,8359	H2BC5,H2AC6,H3C2,H4C1
Reactome Gene Sets	R-HSA-73772	RNA Polymerase I Promoter Escape	-6.18525	-3.2902	4/23	3017,8334,8358,8359	H2BC5,H2AC6,H3C2,H4C1
Reactome Gene Sets	R-HSA-1912408	Pre-NOTCH Transcription and Translation	-6.14729	-3.26748	4/23	3017,8334,8358,8359	H2BC5,H2AC6,H3C2,H4C1
Reactome Gene Sets	R-HSA-3214815	HDACs deacetylate histones	-6.12862	-3.26354	4/23	3017,8334,8358,8359	H2BC5,H2AC6,H3C2,H4C1
Reactome Gene Sets	R-HSA-5625740	RHO GTPases activate PKNs	-6.11016	-3.25932	4/23	3017,8334,8358,8359	H2BC5,H2AC6,H3C2,H4C1
Reactome Gene Sets	R-HSA-8936459	RUNX1 regulates genes involved in megakaryocyte differentiation and platelet function	-6.07383	-3.23677	4/23	3017,8334,8358,8359	H2BC5,H2AC6,H3C2,H4C1
Reactome Gene Sets	R-HSA-9645723	Diseases of programmed cell death	-5.96927	-3.14558	4/23	3017,8334,8358,8359	H2BC5,H2AC6,H3C2,H4C1
Reactome Gene Sets	R-HSA-5250913	Positive epigenetic regulation of rRNA expression	-5.91932	-3.12119	4/23	3017,8334,8358,8359	H2BC5,H2AC6,H3C2,H4C1
Reactome Gene Sets	R-HSA-5578749	Transcriptional regulation by small RNAs	-5.91932	-3.12119	4/23	3017,8334,8358,8359	H2BC5,H2AC6,H3C2,H4C1
Reactome Gene Sets	R-HSA-427413	NoRC negatively regulates rRNA expression	-5.903	-3.11709	4/23	3017,8334,8358,8359	H2BC5,H2AC6,H3C2,H4C1
Reactome Gene Sets	R-HSA-1912422	Pre-NOTCH Expression and Processing	-5.87081	-3.10469	4/23	3017,8334,8358,8359	H2BC5,H2AC6,H3C2,H4C1
Reactome Gene Sets	R-HSA-5250941	Negative epigenetic regulation of rRNA expression	-5.85494	-3.10469	4/23	3017,8334,8358,8359	H2BC5,H2AC6,H3C2,H4C1
Reactome Gene Sets	R-HSA-73854	RNA Polymerase I Promoter Clearance	-5.85494	-3.10469	4/23	3017,8334,8358,8359	H2BC5,H2AC6,H3C2,H4C1
Reactome Gene Sets	R-HSA-977225	Amyloid fiber formation	-5.83922	-3.10469	4/23	3017,8334,8358,8359	H2BC5,H2AC6,H3C2,H4C1
Reactome Gene Sets	R-HSA-2559582	Senescence-Associated Secretory Phenotype (SASP)	-5.82364	-3.10469	4/23	3017,8334,8358,8359	H2BC5,H2AC6,H3C2,H4C1
Reactome Gene Sets	R-HSA-73864	RNA Polymerase I Transcription	-5.82364	-3.10469	4/23	3017,8334,8358,8359	H2BC5,H2AC6,H3C2,H4C1
Reactome Gene Sets	R-HSA-9610379	HCMV Late Events	-5.76274	-3.07004	4/23	3017,8334,8358,8359	H2BC5,H2AC6,H3C2,H4C1
Reactome Gene Sets	R-HSA-3247509	Chromatin modifying enzymes	-5.75903	-3.07004	5/23	3017,8334,8358,8359,55167	H2BC5,H2AC6,H3C2,H4C1,MSL2
Reactome Gene Sets	R-HSA-4839726	Chromatin organization	-5.75903	-3.07004	5/23	3017,8334,8358,8359,55167	H2BC5,H2AC6,H3C2,H4C1,MSL2
Reactome Gene Sets	R-HSA-1500620	Meiosis	-5.73309	-3.05364	4/23	3017,8334,8358,8359	H2BC5,H2AC6,H3C2,H4C1
Reactome Gene Sets	R-HSA-5617472	Activation of anterior HOX genes in hindbrain development during early embryogenesis	-5.68957	-3.03757	4/23	3017,8334,8358,8359	H2BC5,H2AC6,H3C2,H4C1
Reactome Gene Sets	R-HSA-5619507	Activation of HOX genes during differentiation	-5.68957	-3.03757	4/23	3017,8334,8358,8359	H2BC5,H2AC6,H3C2,H4C1
Reactome Gene Sets	R-HSA-2559580	Oxidative Stress Induced Senescence	-5.63325	-2.99001	4/23	3017,8334,8358,8359	H2BC5,H2AC6,H3C2,H4C1
Reactome Gene Sets	R-HSA-68867	Assembly of the pre-replicative complex	-5.56539	-2.93919	4/23	3017,8334,8358,8359	H2BC5,H2AC6,H3C2,H4C1
Reactome Gene Sets	R-HSA-8939236	RUNX1 regulates transcription of genes involved in differentiation of HSCs	-5.56539	-2.93919	4/23	3017,8334,8358,8359	H2BC5,H2AC6,H3C2,H4C1
Reactome Gene Sets	R-HSA-9609690	HCMV Early Events	-5.50017	-2.88344	4/23	3017,8334,8358,8359	H2BC5,H2AC6,H3C2,H4C1
KEGG Pathway	hsa05322	Systemic lupus erythematosus	-5.48742	-2.88344	4/23	3017,8334,8358,8359	H2BC5,H2AC6,H3C2,H4C1
Reactome Gene Sets	R-HSA-211000	Gene Silencing by RNA	-5.46222	-2.88344	4/23	3017,8334,8358,8359	H2BC5,H2AC6,H3C2,H4C1
Reactome Gene Sets	R-HSA-68875	Mitotic Prophase	-5.41291	-2.84156	4/23	3017,8334,8358,8359	H2BC5,H2AC6,H3C2,H4C1
Reactome Gene Sets	R-HSA-1474165	Reproduction	-5.40081	-2.83676	4/23	3017,8334,8358,8359	H2BC5,H2AC6,H3C2,H4C1
Reactome Gene Sets	R-HSA-69002	DNA Replication Pre-Initiation	-5.35326	-2.79638	4/23	3017,8334,8358,8359	H2BC5,H2AC6,H3C2,H4C1
Reactome Gene Sets	R-HSA-212165	Epigenetic regulation of gene expression	-5.32998	-2.78711	4/23	3017,8334,8358,8359	H2BC5,H2AC6,H3C2,H4C1
Reactome Gene Sets	R-HSA-9018519	Estrogen-dependent gene expression	-5.31846	-2.78243	4/23	3017,8334,8358,8359	H2BC5,H2AC6,H3C2,H4C1
Reactome Gene Sets	R-HSA-9609646	HCMV Infection	-5.20743	-2.6913	4/23	3017,8334,8358,8359	H2BC5,H2AC6,H3C2,H4C1
Reactome Gene Sets	R-HSA-171306	Packaging Of Telomere Ends	-5.08026	-2.58315	3/23	3017,8334,8359	H2BC5,H2AC6,H4C1
Reactome Gene Sets	R-HSA-110330	Recognition and association of DNA glycosylase with site containing an affected purine	-4.98272	-2.50975	3/23	3017,8334,8359	H2BC5,H2AC6,H4C1
Reactome Gene Sets	R-HSA-110331	Cleavage of the damaged purine	-4.98272	-2.50975	3/23	3017,8334,8359	H2BC5,H2AC6,H4C1
Reactome Gene Sets	R-HSA-73927	Depurination	-4.98272	-2.50975	3/23	3017,8334,8359	H2BC5,H2AC6,H4C1
KEGG Pathway	hsa05034	Alcoholism	-4.94007	-2.47292	4/23	3017,8334,8358,8359	H2BC5,H2AC6,H3C2,H4C1
Reactome Gene Sets	R-HSA-69306	DNA Replication	-4.91285	-2.45714	4/23	3017,8334,8358,8359	H2BC5,H2AC6,H3C2,H4C1
KEGG Pathway	hsa04613	Neutrophil extracellular trap formation	-4.91285	-2.45714	4/23	3017,8334,8358,8359	H2BC5,H2AC6,H3C2,H4C1
Reactome Gene Sets	R-HSA-110328	Recognition and association of DNA glycosylase with site containing an affected pyrimidine	-4.87041	-2.43129	3/23	3017,8334,8359	H2BC5,H2AC6,H4C1
Reactome Gene Sets	R-HSA-110329	Cleavage of the damaged pyrimidine	-4.87041	-2.43129	3/23	3017,8334,8359	H2BC5,H2AC6,H4C1
Reactome Gene Sets	R-HSA-73928	Depyrimidination	-4.87041	-2.43129	3/23	3017,8334,8359	H2BC5,H2AC6,H4C1
Reactome Gene Sets	R-HSA-73929	Base-Excision Repair, AP Site Formation	-4.82811	-2.39439	3/23	3017,8334,8359	H2BC5,H2AC6,H4C1
Reactome Gene Sets	R-HSA-9670095	Inhibition of DNA recombination at telomere	-4.72812	-2.3115	3/23	3017,8334,8359	H2BC5,H2AC6,H4C1
Reactome Gene Sets	R-HSA-8939211	ESR-mediated signaling	-4.63982	-2.23211	4/23	3017,8334,8358,8359	H2BC5,H2AC6,H3C2,H4C1
Reactome Gene Sets	R-HSA-606279	Deposition of new CENPA-containing nucleosomes at the centromere	-4.61766	-2.21994	3/23	3017,8334,8359	H2BC5,H2AC6,H4C1
Reactome Gene Sets	R-HSA-774815	Nucleosome assembly	-4.61766	-2.21994	3/23	3017,8334,8359	H2BC5,H2AC6,H4C1
Reactome Gene Sets	R-HSA-201681	TCF dependent signaling in response to WNT	-4.56529	-2.17733	4/23	3017,8334,8358,8359	H2BC5,H2AC6,H3C2,H4C1
Reactome Gene Sets	R-HSA-157118	Signaling by NOTCH	-4.54358	-2.16042	4/23	3017,8334,8358,8359	H2BC5,H2AC6,H3C2,H4C1
Reactome Gene Sets	R-HSA-1221632	Meiotic synapsis	-4.53241	-2.15869	3/23	3017,8334,8359	H2BC5,H2AC6,H4C1
Reactome Gene Sets	R-HSA-3214858	RMTs methylate histone arginines	-4.53241	-2.15869	3/23	8334,8358,8359	H2AC6,H3C2,H4C1
Reactome Gene Sets	R-HSA-8878171	Transcriptional regulation by RUNX1	-4.52216	-2.15308	4/23	3017,8334,8358,8359	H2BC5,H2AC6,H3C2,H4C1
Reactome Gene Sets	R-HSA-73884	Base Excision Repair	-4.33435	-1.96987	3/23	3017,8334,8359	H2BC5,H2AC6,H4C1
Reactome Gene Sets	R-HSA-9006931	Signaling by Nuclear Receptors	-4.14399	-1.78406	4/23	3017,8334,8358,8359	H2BC5,H2AC6,H3C2,H4C1
Reactome Gene Sets	R-HSA-157579	Telomere Maintenance	-4.06833	-1.7129	3/23	3017,8334,8359	H2BC5,H2AC6,H4C1
Reactome Gene Sets	R-HSA-195258	RHO GTPase Effectors	-3.99387	-1.64289	4/23	3017,8334,8358,8359	H2BC5,H2AC6,H3C2,H4C1
Reactome Gene Sets	R-HSA-195721	Signaling by WNT	-3.96848	-1.62191	4/23	3017,8334,8358,8359	H2BC5,H2AC6,H3C2,H4C1
Reactome Gene Sets	R-HSA-73886	Chromosome Maintenance	-3.78362	-1.45002	3/23	3017,8334,8359	H2BC5,H2AC6,H4C1
Reactome Gene Sets	R-HSA-68886	M Phase	-3.58554	-1.25617	4/23	3017,8334,8358,8359	H2BC5,H2AC6,H3C2,H4C1
Reactome Gene Sets	R-HSA-69278	Cell Cycle, Mitotic	-3.10703	-0.786015	4/23	3017,8334,8358,8359	H2BC5,H2AC6,H3C2,H4C1
Reactome Gene Sets	R-HSA-1640170	Cell Cycle	-2.76972	-0.452817	4/23	3017,8334,8358,8359	H2BC5,H2AC6,H3C2,H4C1
Reactome Gene Sets	R-HSA-194315	Signaling by Rho GTPases	-2.73338	-0.420554	4/23	3017,8334,8358,8359	H2BC5,H2AC6,H3C2,H4C1
Reactome Gene Sets	R-HSA-9716542	Signaling by Rho GTPases, Miro GTPases and RHOBTB3	-2.69793	-0.389147	4/23	3017,8334,8358,8359	H2BC5,H2AC6,H3C2,H4C1
Reactome Gene Sets	R-HSA-73894	DNA Repair	-2.69252	-0.387746	3/23	3017,8334,8359	H2BC5,H2AC6,H4C1
GO Biological Processes	GO:0002683	negative regulation of immune system process	-2.40102	-0.108033	3/23	3077,8525,55024	HFE,DGKZ,BANK1

## Sheet: Table A6
Additional Table 6. Pathway analysis for gene-set with concordant effect direction in conj_TC vs. SCZ at conjFDR<0.05
Category	Term	Description	LogP	Log(q-value)	InTerm_InList	Genes	Symbols
GO Molecular Functions	GO:0015136	sialic acid transmembrane transporter activity	-12.7064	-8.54867	4/15	6568,10050,10246,10786	SLC17A1,SLC17A4,SLC17A2,SLC17A3
GO Biological Processes	GO:0015739	sialic acid transport	-12.7064	-8.54867	4/15	6568,10050,10246,10786	SLC17A1,SLC17A4,SLC17A2,SLC17A3
GO Molecular Functions	GO:0005436	sodium:phosphate symporter activity	-10.8876	-6.90598	4/15	6568,10050,10246,10786	SLC17A1,SLC17A4,SLC17A2,SLC17A3
GO Molecular Functions	GO:0015294	solute:cation symporter activity	-8.89221	-5.03553	5/15	6568,10050,10246,10786,64116	SLC17A1,SLC17A4,SLC17A2,SLC17A3,SLC39A8
GO Molecular Functions	GO:0015293	symporter activity	-8.17847	-4.4187	5/15	6568,10050,10246,10786,64116	SLC17A1,SLC17A4,SLC17A2,SLC17A3,SLC39A8
GO Molecular Functions	GO:1901505	carbohydrate derivative transmembrane transporter activity	-7.94482	-4.26423	4/15	6568,10050,10246,10786	SLC17A1,SLC17A4,SLC17A2,SLC17A3
GO Molecular Functions	GO:0015370	solute:sodium symporter activity	-7.40151	-3.78787	4/15	6568,10050,10246,10786	SLC17A1,SLC17A4,SLC17A2,SLC17A3
GO Molecular Functions	GO:0015291	secondary active transmembrane transporter activity	-7.06851	-3.51285	5/15	6568,10050,10246,10786,64116	SLC17A1,SLC17A4,SLC17A2,SLC17A3,SLC39A8
GO Molecular Functions	GO:0022853	active ion transmembrane transporter activity	-6.85462	-3.35012	5/15	6568,10050,10246,10786,64116	SLC17A1,SLC17A4,SLC17A2,SLC17A3,SLC39A8
GO Biological Processes	GO:0015711	organic anion transport	-6.49637	-3.07351	5/15	6568,10050,10246,10786,64116	SLC17A1,SLC17A4,SLC17A2,SLC17A3,SLC39A8
GO Biological Processes	GO:0035725	sodium ion transmembrane transport	-6.49086	-3.07351	4/15	6568,10050,10246,10786	SLC17A1,SLC17A4,SLC17A2,SLC17A3
GO Molecular Functions	GO:0015081	sodium ion transmembrane transporter activity	-6.11708	-2.73752	4/15	6568,10050,10246,10786	SLC17A1,SLC17A4,SLC17A2,SLC17A3
GO Molecular Functions	GO:0022804	active transmembrane transporter activity	-5.94474	-2.59994	5/15	6568,10050,10246,10786,64116	SLC17A1,SLC17A4,SLC17A2,SLC17A3,SLC39A8
GO Molecular Functions	GO:0046873	metal ion transmembrane transporter activity	-5.827	-2.5282	5/15	6568,10050,10246,10786,64116	SLC17A1,SLC17A4,SLC17A2,SLC17A3,SLC39A8
GO Biological Processes	GO:0006814	sodium ion transport	-5.81086	-2.5282	4/15	6568,10050,10246,10786	SLC17A1,SLC17A4,SLC17A2,SLC17A3
GO Biological Processes	GO:0006820	anion transport	-5.73454	-2.47992	5/15	6568,10050,10246,10786,64116	SLC17A1,SLC17A4,SLC17A2,SLC17A3,SLC39A8
GO Biological Processes	GO:0046942	carboxylic acid transport	-5.37111	-2.14281	4/15	6568,10050,10246,10786	SLC17A1,SLC17A4,SLC17A2,SLC17A3
GO Biological Processes	GO:0098662	inorganic cation transmembrane transport	-5.21579	-2.01232	5/15	6568,10050,10246,10786,64116	SLC17A1,SLC17A4,SLC17A2,SLC17A3,SLC39A8
GO Molecular Functions	GO:0022890	inorganic cation transmembrane transporter activity	-5.12545	-1.94546	5/15	6568,10050,10246,10786,64116	SLC17A1,SLC17A4,SLC17A2,SLC17A3,SLC39A8
GO Biological Processes	GO:0030001	metal ion transport	-5.07311	-1.9154	5/15	6568,10050,10246,10786,64116	SLC17A1,SLC17A4,SLC17A2,SLC17A3,SLC39A8
GO Biological Processes	GO:0098660	inorganic ion transmembrane transport	-4.98549	-1.85929	5/15	6568,10050,10246,10786,64116	SLC17A1,SLC17A4,SLC17A2,SLC17A3,SLC39A8
GO Biological Processes	GO:0098655	cation transmembrane transport	-4.97562	-1.85929	5/15	6568,10050,10246,10786,64116	SLC17A1,SLC17A4,SLC17A2,SLC17A3,SLC39A8
GO Molecular Functions	GO:0008324	cation transmembrane transporter activity	-4.94306	-1.84604	5/15	6568,10050,10246,10786,64116	SLC17A1,SLC17A4,SLC17A2,SLC17A3,SLC39A8
GO Cellular Components	GO:0000323	lytic vacuole	-4.71147	-1.65067	5/15	6568,10050,10246,10786,64116	SLC17A1,SLC17A4,SLC17A2,SLC17A3,SLC39A8
GO Cellular Components	GO:0005764	lysosome	-4.71147	-1.65067	5/15	6568,10050,10246,10786,64116	SLC17A1,SLC17A4,SLC17A2,SLC17A3,SLC39A8
GO Molecular Functions	GO:0015318	inorganic molecular entity transmembrane transporter activity	-4.69428	-1.65051	5/15	6568,10050,10246,10786,64116	SLC17A1,SLC17A4,SLC17A2,SLC17A3,SLC39A8
GO Cellular Components	GO:0016324	apical plasma membrane	-4.62213	-1.59475	4/15	6568,10050,10786,64116	SLC17A1,SLC17A4,SLC17A3,SLC39A8
GO Cellular Components	GO:0045177	apical part of cell	-4.33546	-1.36808	4/15	6568,10050,10786,64116	SLC17A1,SLC17A4,SLC17A3,SLC39A8
GO Molecular Functions	GO:0015103	inorganic anion transmembrane transporter activity	-4.27335	-1.31975	3/15	6568,10786,64116	SLC17A1,SLC17A3,SLC39A8
GO Biological Processes	GO:0015698	inorganic anion transport	-4.12802	-1.18779	3/15	6568,10786,64116	SLC17A1,SLC17A3,SLC39A8
GO Molecular Functions	GO:0008509	anion transmembrane transporter activity	-3.33207	-0.516781	3/15	6568,10786,64116	SLC17A1,SLC17A3,SLC39A8
Reactome Gene Sets	R-HSA-382551	Transport of small molecules	-2.2902	0	3/15	6568,10786,64116	SLC17A1,SLC17A3,SLC39A8
GO Biological Processes	GO:0006334	nucleosome assembly	-4.518	-1.50641	3/15	3006,3017,8358	H1-2,H2BC5,H3C2
GO Cellular Components	GO:0000786	nucleosome	-4.48724	-1.49089	3/15	3006,3017,8358	H1-2,H2BC5,H3C2
GO Cellular Components	GO:0044815	DNA packaging complex	-4.40868	-1.42706	3/15	3006,3017,8358	H1-2,H2BC5,H3C2
GO Biological Processes	GO:0031497	chromatin assembly	-4.08308	-1.15581	3/15	3006,3017,8358	H1-2,H2BC5,H3C2
GO Biological Processes	GO:0034728	nucleosome organization	-4.06845	-1.15377	3/15	3006,3017,8358	H1-2,H2BC5,H3C2
GO Biological Processes	GO:0065004	protein-DNA complex assembly	-3.99774	-1.0953	3/15	3006,3017,8358	H1-2,H2BC5,H3C2
GO Biological Processes	GO:0006333	chromatin assembly or disassembly	-3.94391	-1.05337	3/15	3006,3017,8358	H1-2,H2BC5,H3C2
Reactome Gene Sets	R-HSA-2559583	Cellular Senescence	-3.93081	-1.05185	3/15	3006,3017,8358	H1-2,H2BC5,H3C2
GO Biological Processes	GO:0006323	DNA packaging	-3.80091	-0.938369	3/15	3006,3017,8358	H1-2,H2BC5,H3C2
GO Cellular Components	GO:0032993	protein-DNA complex	-3.79505	-0.938369	3/15	3006,3017,8358	H1-2,H2BC5,H3C2
GO Biological Processes	GO:0071824	protein-DNA complex subunit organization	-3.67795	-0.831988	3/15	3006,3017,8358	H1-2,H2BC5,H3C2
GO Biological Processes	GO:0006338	chromatin remodeling	-3.542	-0.706501	3/15	3006,3017,8358	H1-2,H2BC5,H3C2
GO Biological Processes	GO:0071103	DNA conformation change	-3.3361	-0.516781	3/15	3006,3017,8358	H1-2,H2BC5,H3C2
GO Biological Processes	GO:0006325	chromatin organization	-2.59277	0	3/15	3006,3017,8358	H1-2,H2BC5,H3C2
Reactome Gene Sets	R-HSA-2262752	Cellular responses to stress	-2.24467	0	3/15	3006,3017,8358	H1-2,H2BC5,H3C2
Reactome Gene Sets	R-HSA-8953897	Cellular responses to stimuli	-2.22258	0	3/15	3006,3017,8358	H1-2,H2BC5,H3C2

## Sheet: Table A7
Additional Table 7. Pathway analysis for gene-set with opposite effect direction in conj_TC vs. SCZ at conjFDR<0.05
Category	Term	Description	LogP	Log(q-value)	InTerm_InList	Genes	Symbols
GO Molecular Functions	GO:0015136	sialic acid transmembrane transporter activity	-12.1563	-7.99857	4/20	6568,10050,10246,10786	SLC17A1,SLC17A4,SLC17A2,SLC17A3
GO Biological Processes	GO:0015739	sialic acid transport	-12.1563	-7.99857	4/20	6568,10050,10246,10786	SLC17A1,SLC17A4,SLC17A2,SLC17A3
GO Molecular Functions	GO:0005436	sodium:phosphate symporter activity	-10.3378	-6.57807	4/20	6568,10050,10246,10786	SLC17A1,SLC17A4,SLC17A2,SLC17A3
GO Molecular Functions	GO:0015294	solute:cation symporter activity	-8.18526	-4.9026	5/20	6568,10050,10246,10786,64116	SLC17A1,SLC17A4,SLC17A2,SLC17A3,SLC39A8
GO Molecular Functions	GO:0015293	symporter activity	-7.47392	-4.29393	5/20	6568,10050,10246,10786,64116	SLC17A1,SLC17A4,SLC17A2,SLC17A3,SLC39A8
GO Molecular Functions	GO:1901505	carbohydrate derivative transmembrane transporter activity	-7.39748	-4.24848	4/20	6568,10050,10246,10786	SLC17A1,SLC17A4,SLC17A2,SLC17A3
GO Molecular Functions	GO:0015370	solute:sodium symporter activity	-6.85526	-3.83463	4/20	6568,10050,10246,10786	SLC17A1,SLC17A4,SLC17A2,SLC17A3
GO Molecular Functions	GO:0015291	secondary active transmembrane transporter activity	-6.36972	-3.52296	5/20	6568,10050,10246,10786,64116	SLC17A1,SLC17A4,SLC17A2,SLC17A3,SLC39A8
GO Molecular Functions	GO:0022853	active ion transmembrane transporter activity	-6.15733	-3.37068	5/20	6568,10050,10246,10786,64116	SLC17A1,SLC17A4,SLC17A2,SLC17A3,SLC39A8
GO Biological Processes	GO:0035725	sodium ion transmembrane transport	-5.94743	-3.26684	4/20	6568,10050,10246,10786	SLC17A1,SLC17A4,SLC17A2,SLC17A3
GO Biological Processes	GO:0098662	inorganic cation transmembrane transport	-5.86209	-3.20269	6/20	3077,6568,10050,10246,10786,64116	HFE,SLC17A1,SLC17A4,SLC17A2,SLC17A3,SLC39A8
GO Biological Processes	GO:0015711	organic anion transport	-5.80196	-3.16276	5/20	6568,10050,10246,10786,64116	SLC17A1,SLC17A4,SLC17A2,SLC17A3,SLC39A8
GO Biological Processes	GO:0030001	metal ion transport	-5.6919	-3.07825	6/20	3077,6568,10050,10246,10786,64116	HFE,SLC17A1,SLC17A4,SLC17A2,SLC17A3,SLC39A8
GO Biological Processes	GO:0098660	inorganic ion transmembrane transport	-5.58741	-3.0142	6/20	3077,6568,10050,10246,10786,64116	HFE,SLC17A1,SLC17A4,SLC17A2,SLC17A3,SLC39A8
GO Biological Processes	GO:0098655	cation transmembrane transport	-5.57565	-3.0142	6/20	3077,6568,10050,10246,10786,64116	HFE,SLC17A1,SLC17A4,SLC17A2,SLC17A3,SLC39A8
GO Molecular Functions	GO:0015081	sodium ion transmembrane transporter activity	-5.57532	-3.0142	4/20	6568,10050,10246,10786	SLC17A1,SLC17A4,SLC17A2,SLC17A3
GO Biological Processes	GO:0006814	sodium ion transport	-5.27076	-2.73552	4/20	6568,10050,10246,10786	SLC17A1,SLC17A4,SLC17A2,SLC17A3
GO Molecular Functions	GO:0022804	active transmembrane transporter activity	-5.25587	-2.72654	5/20	6568,10050,10246,10786,64116	SLC17A1,SLC17A4,SLC17A2,SLC17A3,SLC39A8
GO Cellular Components	GO:0045177	apical part of cell	-5.15927	-2.66679	5/20	3077,6568,10050,10786,64116	HFE,SLC17A1,SLC17A4,SLC17A3,SLC39A8
GO Molecular Functions	GO:0046873	metal ion transmembrane transporter activity	-5.1395	-2.65389	5/20	6568,10050,10246,10786,64116	SLC17A1,SLC17A4,SLC17A2,SLC17A3,SLC39A8
GO Biological Processes	GO:0006820	anion transport	-5.04819	-2.58508	5/20	6568,10050,10246,10786,64116	SLC17A1,SLC17A4,SLC17A2,SLC17A3,SLC39A8
GO Biological Processes	GO:0046942	carboxylic acid transport	-4.834	-2.38809	4/20	6568,10050,10246,10786	SLC17A1,SLC17A4,SLC17A2,SLC17A3
GO Molecular Functions	GO:0022890	inorganic cation transmembrane transporter activity	-4.44806	-2.0424	5/20	6568,10050,10246,10786,64116	SLC17A1,SLC17A4,SLC17A2,SLC17A3,SLC39A8
GO Molecular Functions	GO:0008324	cation transmembrane transporter activity	-4.26892	-1.87464	5/20	6568,10050,10246,10786,64116	SLC17A1,SLC17A4,SLC17A2,SLC17A3,SLC39A8
GO Cellular Components	GO:0016324	apical plasma membrane	-4.09232	-1.71994	4/20	6568,10050,10786,64116	SLC17A1,SLC17A4,SLC17A3,SLC39A8
GO Cellular Components	GO:0000323	lytic vacuole	-4.04191	-1.68008	5/20	6568,10050,10246,10786,64116	SLC17A1,SLC17A4,SLC17A2,SLC17A3,SLC39A8
GO Cellular Components	GO:0005764	lysosome	-4.04191	-1.68008	5/20	6568,10050,10246,10786,64116	SLC17A1,SLC17A4,SLC17A2,SLC17A3,SLC39A8
GO Molecular Functions	GO:0015318	inorganic molecular entity transmembrane transporter activity	-4.02508	-1.66671	5/20	6568,10050,10246,10786,64116	SLC17A1,SLC17A4,SLC17A2,SLC17A3,SLC39A8
GO Molecular Functions	GO:0015103	inorganic anion transmembrane transporter activity	-3.88242	-1.53089	3/20	6568,10786,64116	SLC17A1,SLC17A3,SLC39A8
GO Biological Processes	GO:0015698	inorganic anion transport	-3.73806	-1.39326	3/20	6568,10786,64116	SLC17A1,SLC17A3,SLC39A8
GO Molecular Functions	GO:0008509	anion transmembrane transporter activity	-2.94995	-0.618308	3/20	6568,10786,64116	SLC17A1,SLC17A3,SLC39A8
Reactome Gene Sets	R-HSA-382551	Transport of small molecules	-2.92185	-0.596643	4/20	3077,6568,10786,64116	HFE,SLC17A1,SLC17A3,SLC39A8
GO Cellular Components	GO:0000786	nucleosome	-11.8133	-7.83166	7/20	3006,3010,3017,3024,8334,8358,8359	H1-2,H1-6,H2BC5,H1-1,H2AC6,H3C2,H4C1
GO Cellular Components	GO:0044815	DNA packaging complex	-11.626	-7.76927	7/20	3006,3010,3017,3024,8334,8358,8359	H1-2,H1-6,H2BC5,H1-1,H2AC6,H3C2,H4C1
GO Cellular Components	GO:0032993	protein-DNA complex	-10.1652	-6.48457	7/20	3006,3010,3017,3024,8334,8358,8359	H1-2,H1-6,H2BC5,H1-1,H2AC6,H3C2,H4C1
GO Biological Processes	GO:0006334	nucleosome assembly	-9.78439	-6.17074	6/20	3006,3010,3017,3024,8358,8359	H1-2,H1-6,H2BC5,H1-1,H3C2,H4C1
GO Biological Processes	GO:0031497	chromatin assembly	-8.901	-5.3668	6/20	3006,3010,3017,3024,8358,8359	H1-2,H1-6,H2BC5,H1-1,H3C2,H4C1
GO Biological Processes	GO:0034728	nucleosome organization	-8.87131	-5.3668	6/20	3006,3010,3017,3024,8358,8359	H1-2,H1-6,H2BC5,H1-1,H3C2,H4C1
Reactome Gene Sets	R-HSA-2559586	DNA Damage/Telomere Stress Induced Senescence	-8.76361	-5.31047	5/20	3006,3017,3024,8334,8359	H1-2,H2BC5,H1-1,H2AC6,H4C1
GO Biological Processes	GO:0065004	protein-DNA complex assembly	-8.72782	-5.31047	6/20	3006,3010,3017,3024,8358,8359	H1-2,H1-6,H2BC5,H1-1,H3C2,H4C1
GO Biological Processes	GO:0006333	chromatin assembly or disassembly	-8.61859	-5.2472	6/20	3006,3010,3017,3024,8358,8359	H1-2,H1-6,H2BC5,H1-1,H3C2,H4C1
Reactome Gene Sets	R-HSA-2559583	Cellular Senescence	-8.592	-5.2472	6/20	3006,3017,3024,8334,8358,8359	H1-2,H2BC5,H1-1,H2AC6,H3C2,H4C1
GO Biological Processes	GO:0006323	DNA packaging	-8.32845	-5.01584	6/20	3006,3010,3017,3024,8358,8359	H1-2,H1-6,H2BC5,H1-1,H3C2,H4C1
GO Biological Processes	GO:0071824	protein-DNA complex subunit organization	-8.07896	-4.82433	6/20	3006,3010,3017,3024,8358,8359	H1-2,H1-6,H2BC5,H1-1,H3C2,H4C1
GO Biological Processes	GO:0006338	chromatin remodeling	-7.80305	-4.57476	6/20	3006,3010,3017,3024,8358,8359	H1-2,H1-6,H2BC5,H1-1,H3C2,H4C1
Reactome Gene Sets	R-HSA-3214847	HATs acetylate histones	-7.50436	-4.30089	5/20	3017,8334,8358,8359,55167	H2BC5,H2AC6,H3C2,H4C1,MSL2
GO Biological Processes	GO:0071103	DNA conformation change	-7.385	-4.24848	6/20	3006,3010,3017,3024,8358,8359	H1-2,H1-6,H2BC5,H1-1,H3C2,H4C1
Reactome Gene Sets	R-HSA-73728	RNA Polymerase I Promoter Opening	-7.09093	-3.97461	4/20	3017,8334,8358,8359	H2BC5,H2AC6,H3C2,H4C1
Reactome Gene Sets	R-HSA-5334118	DNA methylation	-7.03569	-3.93867	4/20	3017,8334,8358,8359	H2BC5,H2AC6,H3C2,H4C1
Reactome Gene Sets	R-HSA-5625886	Activated PKN1 stimulates transcription of AR (androgen receptor) regulated genes KLK2 and KLK3	-6.98217	-3.90364	4/20	3017,8334,8358,8359	H2BC5,H2AC6,H3C2,H4C1
Reactome Gene Sets	R-HSA-427359	SIRT1 negatively regulates rRNA expression	-6.95602	-3.89522	4/20	3017,8334,8358,8359	H2BC5,H2AC6,H3C2,H4C1
Reactome Gene Sets	R-HSA-68616	Assembly of the ORC complex at the origin of replication	-6.93027	-3.8865	4/20	3017,8334,8358,8359	H2BC5,H2AC6,H3C2,H4C1
Reactome Gene Sets	R-HSA-212300	PRC2 methylates histones and DNA	-6.83097	-3.83463	4/20	3017,8334,8358,8359	H2BC5,H2AC6,H3C2,H4C1
Reactome Gene Sets	R-HSA-9710421	Defective pyroptosis	-6.83097	-3.83463	4/20	3017,8334,8358,8359	H2BC5,H2AC6,H3C2,H4C1
Reactome Gene Sets	R-HSA-2299718	Condensation of Prophase Chromosomes	-6.80702	-3.8254	4/20	3017,8334,8358,8359	H2BC5,H2AC6,H3C2,H4C1
Reactome Gene Sets	R-HSA-427389	ERCC6 (CSB) and EHMT2 (G9a) positively regulate rRNA expression	-6.76011	-3.80651	4/20	3017,8334,8358,8359	H2BC5,H2AC6,H3C2,H4C1
Reactome Gene Sets	R-HSA-912446	Meiotic recombination	-6.54311	-3.60288	4/20	3017,8334,8358,8359	H2BC5,H2AC6,H3C2,H4C1
Reactome Gene Sets	R-HSA-9616222	Transcriptional regulation of granulopoiesis	-6.46348	-3.5536	4/20	3017,8334,8358,8359	H2BC5,H2AC6,H3C2,H4C1
Reactome Gene Sets	R-HSA-201722	Formation of the beta-catenin:TCF transactivating complex	-6.44414	-3.5536	4/20	3017,8334,8358,8359	H2BC5,H2AC6,H3C2,H4C1
Reactome Gene Sets	R-HSA-5250924	B-WICH complex positively regulates rRNA expression	-6.44414	-3.5536	4/20	3017,8334,8358,8359	H2BC5,H2AC6,H3C2,H4C1
Reactome Gene Sets	R-HSA-73772	RNA Polymerase I Promoter Escape	-6.44414	-3.5536	4/20	3017,8334,8358,8359	H2BC5,H2AC6,H3C2,H4C1
Reactome Gene Sets	R-HSA-1912408	Pre-NOTCH Transcription and Translation	-6.40611	-3.52715	4/20	3017,8334,8358,8359	H2BC5,H2AC6,H3C2,H4C1
Reactome Gene Sets	R-HSA-3214815	HDACs deacetylate histones	-6.38741	-3.52296	4/20	3017,8334,8358,8359	H2BC5,H2AC6,H3C2,H4C1
Reactome Gene Sets	R-HSA-5625740	RHO GTPases activate PKNs	-6.36892	-3.52296	4/20	3017,8334,8358,8359	H2BC5,H2AC6,H3C2,H4C1
Reactome Gene Sets	R-HSA-8936459	RUNX1 regulates genes involved in megakaryocyte differentiation and platelet function	-6.33251	-3.49702	4/20	3017,8334,8358,8359	H2BC5,H2AC6,H3C2,H4C1
Reactome Gene Sets	R-HSA-9645723	Diseases of programmed cell death	-6.22775	-3.40248	4/20	3017,8334,8358,8359	H2BC5,H2AC6,H3C2,H4C1
Reactome Gene Sets	R-HSA-5250913	Positive epigenetic regulation of rRNA expression	-6.1777	-3.37217	4/20	3017,8334,8358,8359	H2BC5,H2AC6,H3C2,H4C1
Reactome Gene Sets	R-HSA-5578749	Transcriptional regulation by small RNAs	-6.1777	-3.37217	4/20	3017,8334,8358,8359	H2BC5,H2AC6,H3C2,H4C1
Reactome Gene Sets	R-HSA-427413	NoRC negatively regulates rRNA expression	-6.16134	-3.37068	4/20	3017,8334,8358,8359	H2BC5,H2AC6,H3C2,H4C1
Reactome Gene Sets	R-HSA-1912422	Pre-NOTCH Expression and Processing	-6.12908	-3.36343	4/20	3017,8334,8358,8359	H2BC5,H2AC6,H3C2,H4C1
Reactome Gene Sets	R-HSA-5250941	Negative epigenetic regulation of rRNA expression	-6.11317	-3.36343	4/20	3017,8334,8358,8359	H2BC5,H2AC6,H3C2,H4C1
Reactome Gene Sets	R-HSA-73854	RNA Polymerase I Promoter Clearance	-6.11317	-3.36343	4/20	3017,8334,8358,8359	H2BC5,H2AC6,H3C2,H4C1
Reactome Gene Sets	R-HSA-977225	Amyloid fiber formation	-6.09742	-3.36343	4/20	3017,8334,8358,8359	H2BC5,H2AC6,H3C2,H4C1
Reactome Gene Sets	R-HSA-3247509	Chromatin modifying enzymes	-6.08588	-3.36343	5/20	3017,8334,8358,8359,55167	H2BC5,H2AC6,H3C2,H4C1,MSL2
Reactome Gene Sets	R-HSA-4839726	Chromatin organization	-6.08588	-3.36343	5/20	3017,8334,8358,8359,55167	H2BC5,H2AC6,H3C2,H4C1,MSL2
Reactome Gene Sets	R-HSA-2559582	Senescence-Associated Secretory Phenotype (SASP)	-6.08181	-3.36343	4/20	3017,8334,8358,8359	H2BC5,H2AC6,H3C2,H4C1
Reactome Gene Sets	R-HSA-73864	RNA Polymerase I Transcription	-6.08181	-3.36343	4/20	3017,8334,8358,8359	H2BC5,H2AC6,H3C2,H4C1
Reactome Gene Sets	R-HSA-9610379	HCMV Late Events	-6.02077	-3.31021	4/20	3017,8334,8358,8359	H2BC5,H2AC6,H3C2,H4C1
Reactome Gene Sets	R-HSA-1500620	Meiosis	-5.99105	-3.28818	4/20	3017,8334,8358,8359	H2BC5,H2AC6,H3C2,H4C1
Reactome Gene Sets	R-HSA-5617472	Activation of anterior HOX genes in hindbrain development during early embryogenesis	-5.94743	-3.26684	4/20	3017,8334,8358,8359	H2BC5,H2AC6,H3C2,H4C1
Reactome Gene Sets	R-HSA-5619507	Activation of HOX genes during differentiation	-5.94743	-3.26684	4/20	3017,8334,8358,8359	H2BC5,H2AC6,H3C2,H4C1
Reactome Gene Sets	R-HSA-2559580	Oxidative Stress Induced Senescence	-5.89097	-3.21756	4/20	3017,8334,8358,8359	H2BC5,H2AC6,H3C2,H4C1
GO Biological Processes	GO:0006325	chromatin organization	-5.87093	-3.20457	6/20	3006,3010,3017,3024,8358,8359	H1-2,H1-6,H2BC5,H1-1,H3C2,H4C1
Reactome Gene Sets	R-HSA-68867	Assembly of the pre-replicative complex	-5.82294	-3.17711	4/20	3017,8334,8358,8359	H2BC5,H2AC6,H3C2,H4C1
Reactome Gene Sets	R-HSA-8939236	RUNX1 regulates transcription of genes involved in differentiation of HSCs	-5.82294	-3.17711	4/20	3017,8334,8358,8359	H2BC5,H2AC6,H3C2,H4C1
Reactome Gene Sets	R-HSA-9609690	HCMV Early Events	-5.75754	-3.12488	4/20	3017,8334,8358,8359	H2BC5,H2AC6,H3C2,H4C1
KEGG Pathway	hsa05322	Systemic lupus erythematosus	-5.74476	-3.11853	4/20	3017,8334,8358,8359	H2BC5,H2AC6,H3C2,H4C1
Reactome Gene Sets	R-HSA-211000	Gene Silencing by RNA	-5.71949	-3.09959	4/20	3017,8334,8358,8359	H2BC5,H2AC6,H3C2,H4C1
Reactome Gene Sets	R-HSA-68875	Mitotic Prophase	-5.67005	-3.06256	4/20	3017,8334,8358,8359	H2BC5,H2AC6,H3C2,H4C1
Reactome Gene Sets	R-HSA-1474165	Reproduction	-5.65791	-3.0565	4/20	3017,8334,8358,8359	H2BC5,H2AC6,H3C2,H4C1
Reactome Gene Sets	R-HSA-69002	DNA Replication Pre-Initiation	-5.61022	-3.02071	4/20	3017,8334,8358,8359	H2BC5,H2AC6,H3C2,H4C1
Reactome Gene Sets	R-HSA-212165	Epigenetic regulation of gene expression	-5.58687	-3.0142	4/20	3017,8334,8358,8359	H2BC5,H2AC6,H3C2,H4C1
Reactome Gene Sets	R-HSA-9018519	Estrogen-dependent gene expression	-5.57532	-3.0142	4/20	3017,8334,8358,8359	H2BC5,H2AC6,H3C2,H4C1
Reactome Gene Sets	R-HSA-9609646	HCMV Infection	-5.46394	-2.91618	4/20	3017,8334,8358,8359	H2BC5,H2AC6,H3C2,H4C1
Reactome Gene Sets	R-HSA-171306	Packaging Of Telomere Ends	-5.26999	-2.73552	3/20	3017,8334,8359	H2BC5,H2AC6,H4C1
KEGG Pathway	hsa05034	Alcoholism	-5.19565	-2.67141	4/20	3017,8334,8358,8359	H2BC5,H2AC6,H3C2,H4C1
Reactome Gene Sets	R-HSA-110330	Recognition and association of DNA glycosylase with site containing an affected purine	-5.17232	-2.66863	3/20	3017,8334,8359	H2BC5,H2AC6,H4C1
Reactome Gene Sets	R-HSA-110331	Cleavage of the damaged purine	-5.17232	-2.66863	3/20	3017,8334,8359	H2BC5,H2AC6,H4C1
Reactome Gene Sets	R-HSA-73927	Depurination	-5.17232	-2.66863	3/20	3017,8334,8359	H2BC5,H2AC6,H4C1
Reactome Gene Sets	R-HSA-69306	DNA Replication	-5.16833	-2.66863	4/20	3017,8334,8358,8359	H2BC5,H2AC6,H3C2,H4C1
KEGG Pathway	hsa04613	Neutrophil extracellular trap formation	-5.16833	-2.66863	4/20	3017,8334,8358,8359	H2BC5,H2AC6,H3C2,H4C1
Reactome Gene Sets	R-HSA-2262752	Cellular responses to stress	-5.15705	-2.66679	6/20	3006,3017,3024,8334,8358,8359	H1-2,H2BC5,H1-1,H2AC6,H3C2,H4C1
Reactome Gene Sets	R-HSA-8953897	Cellular responses to stimuli	-5.11159	-2.63057	6/20	3006,3017,3024,8334,8358,8359	H1-2,H2BC5,H1-1,H2AC6,H3C2,H4C1
Reactome Gene Sets	R-HSA-110328	Recognition and association of DNA glycosylase with site containing an affected pyrimidine	-5.05985	-2.59233	3/20	3017,8334,8359	H2BC5,H2AC6,H4C1
Reactome Gene Sets	R-HSA-110329	Cleavage of the damaged pyrimidine	-5.05985	-2.59233	3/20	3017,8334,8359	H2BC5,H2AC6,H4C1
Reactome Gene Sets	R-HSA-73928	Depyrimidination	-5.05985	-2.59233	3/20	3017,8334,8359	H2BC5,H2AC6,H4C1
Reactome Gene Sets	R-HSA-73929	Base-Excision Repair, AP Site Formation	-5.01749	-2.55874	3/20	3017,8334,8359	H2BC5,H2AC6,H4C1
Reactome Gene Sets	R-HSA-9670095	Inhibition of DNA recombination at telomere	-4.91734	-2.46291	3/20	3017,8334,8359	H2BC5,H2AC6,H4C1
Reactome Gene Sets	R-HSA-8939211	ESR-mediated signaling	-4.89416	-2.44402	4/20	3017,8334,8358,8359	H2BC5,H2AC6,H3C2,H4C1
Reactome Gene Sets	R-HSA-201681	TCF dependent signaling in response to WNT	-4.8193	-2.37758	4/20	3017,8334,8358,8359	H2BC5,H2AC6,H3C2,H4C1
Reactome Gene Sets	R-HSA-606279	Deposition of new CENPA-containing nucleosomes at the centromere	-4.80668	-2.37324	3/20	3017,8334,8359	H2BC5,H2AC6,H4C1
Reactome Gene Sets	R-HSA-774815	Nucleosome assembly	-4.80668	-2.37324	3/20	3017,8334,8359	H2BC5,H2AC6,H4C1
Reactome Gene Sets	R-HSA-157118	Signaling by NOTCH	-4.79748	-2.36812	4/20	3017,8334,8358,8359	H2BC5,H2AC6,H3C2,H4C1
Reactome Gene Sets	R-HSA-8878171	Transcriptional regulation by RUNX1	-4.77595	-2.35063	4/20	3017,8334,8358,8359	H2BC5,H2AC6,H3C2,H4C1
Reactome Gene Sets	R-HSA-1221632	Meiotic synapsis	-4.72127	-2.30785	3/20	3017,8334,8359	H2BC5,H2AC6,H4C1
Reactome Gene Sets	R-HSA-3214858	RMTs methylate histone arginines	-4.72127	-2.30785	3/20	8334,8358,8359	H2AC6,H3C2,H4C1
Reactome Gene Sets	R-HSA-73884	Base Excision Repair	-4.52279	-2.11327	3/20	3017,8334,8359	H2BC5,H2AC6,H4C1
Reactome Gene Sets	R-HSA-9006931	Signaling by Nuclear Receptors	-4.39572	-1.99388	4/20	3017,8334,8358,8359	H2BC5,H2AC6,H3C2,H4C1
Reactome Gene Sets	R-HSA-157579	Telomere Maintenance	-4.25609	-1.86554	3/20	3017,8334,8359	H2BC5,H2AC6,H4C1
Reactome Gene Sets	R-HSA-195258	RHO GTPase Effectors	-4.24463	-1.85777	4/20	3017,8334,8358,8359	H2BC5,H2AC6,H3C2,H4C1
GO Molecular Functions	GO:0046982	protein heterodimerization activity	-4.22415	-1.84096	4/20	3017,8334,8358,8359	H2BC5,H2AC6,H3C2,H4C1
Reactome Gene Sets	R-HSA-195721	Signaling by WNT	-4.21907	-1.83951	4/20	3017,8334,8358,8359	H2BC5,H2AC6,H3C2,H4C1
Reactome Gene Sets	R-HSA-73886	Chromosome Maintenance	-3.97048	-1.61554	3/20	3017,8334,8359	H2BC5,H2AC6,H4C1
Reactome Gene Sets	R-HSA-68886	M Phase	-3.83318	-1.48503	4/20	3017,8334,8358,8359	H2BC5,H2AC6,H3C2,H4C1
Reactome Gene Sets	R-HSA-69278	Cell Cycle, Mitotic	-3.3498	-1.00833	4/20	3017,8334,8358,8359	H2BC5,H2AC6,H3C2,H4C1
Reactome Gene Sets	R-HSA-1640170	Cell Cycle	-3.008	-0.669835	4/20	3017,8334,8358,8359	H2BC5,H2AC6,H3C2,H4C1
Reactome Gene Sets	R-HSA-194315	Signaling by Rho GTPases	-2.97112	-0.636225	4/20	3017,8334,8358,8359	H2BC5,H2AC6,H3C2,H4C1
Reactome Gene Sets	R-HSA-9716542	Signaling by Rho GTPases, Miro GTPases and RHOBTB3	-2.93512	-0.606713	4/20	3017,8334,8358,8359	H2BC5,H2AC6,H3C2,H4C1
Reactome Gene Sets	R-HSA-73894	DNA Repair	-2.87316	-0.551136	3/20	3017,8334,8359	H2BC5,H2AC6,H4C1
GO Biological Processes	GO:0016584	nucleosome positioning	-6.77545	-3.80807	3/20	3006,3010,3024	H1-2,H1-6,H1-1
GO Molecular Functions	GO:0031492	nucleosomal DNA binding	-5.61742	-3.022	3/20	3006,3010,3024	H1-2,H1-6,H1-1
GO Biological Processes	GO:0030261	chromosome condensation	-5.52138	-2.96573	3/20	3006,3010,3024	H1-2,H1-6,H1-1
GO Biological Processes	GO:0045910	negative regulation of DNA recombination	-5.46111	-2.91618	3/20	3006,3010,3024	H1-2,H1-6,H1-1
GO Molecular Functions	GO:0031491	nucleosome binding	-4.77182	-2.35051	3/20	3006,3010,3024	H1-2,H1-6,H1-1
GO Molecular Functions	GO:0031490	chromatin DNA binding	-4.35119	-1.95314	3/20	3006,3010,3024	H1-2,H1-6,H1-1
GO Biological Processes	GO:0051053	negative regulation of DNA metabolic process	-4.1465	-1.77054	3/20	3006,3010,3024	H1-2,H1-6,H1-1
GO Biological Processes	GO:0000018	regulation of DNA recombination	-4.06521	-1.69637	3/20	3006,3010,3024	H1-2,H1-6,H1-1
GO Biological Processes	GO:0051052	regulation of DNA metabolic process	-2.64112	-0.322257	3/20	3006,3010,3024	H1-2,H1-6,H1-1
GO Molecular Functions	GO:0003682	chromatin binding	-2.19298	0	3/20	3006,3010,3024	H1-2,H1-6,H1-1

## Sheet: Table A8
Additional Table 8. Pathway analysis of shared genes between SCZ and HDL
Category	Term	Description	LogP	Log(q-value)	InTerm_InList	Genes	Symbols
GO Molecular Functions	GO:0015136	sialic acid transmembrane transporter activity	-11.9774	-7.81967	4/22	6568,10050,10246,10786	SLC17A1,SLC17A4,SLC17A2,SLC17A3
GO Biological Processes	GO:0015739	sialic acid transport	-11.9774	-7.81967	4/22	6568,10050,10246,10786	SLC17A1,SLC17A4,SLC17A2,SLC17A3
GO Molecular Functions	GO:0005436	sodium:phosphate symporter activity	-10.1591	-6.39931	4/22	6568,10050,10246,10786	SLC17A1,SLC17A4,SLC17A2,SLC17A3
GO Molecular Functions	GO:0015294	solute:cation symporter activity	-7.95756	-4.6749	5/22	6568,10050,10246,10786,64116	SLC17A1,SLC17A4,SLC17A2,SLC17A3,SLC39A8
GO Molecular Functions	GO:0015293	symporter activity	-7.24718	-4.06719	5/22	6568,10050,10246,10786,64116	SLC17A1,SLC17A4,SLC17A2,SLC17A3,SLC39A8
GO Molecular Functions	GO:1901505	carbohydrate derivative transmembrane transporter activity	-7.21969	-4.06198	4/22	6568,10050,10246,10786	SLC17A1,SLC17A4,SLC17A2,SLC17A3
GO Molecular Functions	GO:0015370	solute:sodium symporter activity	-6.67791	-3.66352	4/22	6568,10050,10246,10786	SLC17A1,SLC17A4,SLC17A2,SLC17A3
GO Molecular Functions	GO:0015291	secondary active transmembrane transporter activity	-6.14528	-3.30978	5/22	6568,10050,10246,10786,64116	SLC17A1,SLC17A4,SLC17A2,SLC17A3,SLC39A8
GO Molecular Functions	GO:0022853	active ion transmembrane transporter activity	-5.93349	-3.17372	5/22	6568,10050,10246,10786,64116	SLC17A1,SLC17A4,SLC17A2,SLC17A3,SLC39A8
GO Biological Processes	GO:0035725	sodium ion transmembrane transport	-5.7712	-3.09061	4/22	6568,10050,10246,10786	SLC17A1,SLC17A4,SLC17A2,SLC17A3
GO Biological Processes	GO:0098662	inorganic cation transmembrane transport	-5.59163	-2.94661	6/22	3077,6568,10050,10246,10786,64116	HFE,SLC17A1,SLC17A4,SLC17A2,SLC17A3,SLC39A8
GO Biological Processes	GO:0015711	organic anion transport	-5.57928	-2.94661	5/22	6568,10050,10246,10786,64116	SLC17A1,SLC17A4,SLC17A2,SLC17A3,SLC39A8
GO Biological Processes	GO:0030001	metal ion transport	-5.42243	-2.83292	6/22	3077,6568,10050,10246,10786,64116	HFE,SLC17A1,SLC17A4,SLC17A2,SLC17A3,SLC39A8
GO Molecular Functions	GO:0015081	sodium ion transmembrane transporter activity	-5.39975	-2.8275	4/22	6568,10050,10246,10786	SLC17A1,SLC17A4,SLC17A2,SLC17A3
GO Biological Processes	GO:0098660	inorganic ion transmembrane transport	-5.31859	-2.76294	6/22	3077,6568,10050,10246,10786,64116	HFE,SLC17A1,SLC17A4,SLC17A2,SLC17A3,SLC39A8
GO Biological Processes	GO:0098655	cation transmembrane transport	-5.3069	-2.75664	6/22	3077,6568,10050,10246,10786,64116	HFE,SLC17A1,SLC17A4,SLC17A2,SLC17A3,SLC39A8
GO Biological Processes	GO:0006814	sodium ion transport	-5.09586	-2.5614	4/22	6568,10050,10246,10786	SLC17A1,SLC17A4,SLC17A2,SLC17A3
GO Molecular Functions	GO:0022804	active transmembrane transporter activity	-5.03539	-2.52113	5/22	6568,10050,10246,10786,64116	SLC17A1,SLC17A4,SLC17A2,SLC17A3,SLC39A8
GO Cellular Components	GO:0045177	apical part of cell	-4.93924	-2.44946	5/22	3077,6568,10050,10786,64116	HFE,SLC17A1,SLC17A4,SLC17A3,SLC39A8
GO Molecular Functions	GO:0046873	metal ion transmembrane transporter activity	-4.91958	-2.4431	5/22	6568,10050,10246,10786,64116	SLC17A1,SLC17A4,SLC17A2,SLC17A3,SLC39A8
GO Biological Processes	GO:0006820	anion transport	-4.82872	-2.36997	5/22	6568,10050,10246,10786,64116	SLC17A1,SLC17A4,SLC17A2,SLC17A3,SLC39A8
GO Biological Processes	GO:0046942	carboxylic acid transport	-4.6603	-2.22274	4/22	6568,10050,10246,10786	SLC17A1,SLC17A4,SLC17A2,SLC17A3
GO Molecular Functions	GO:0022890	inorganic cation transmembrane transporter activity	-4.23216	-1.8265	5/22	6568,10050,10246,10786,64116	SLC17A1,SLC17A4,SLC17A2,SLC17A3,SLC39A8
GO Molecular Functions	GO:0008324	cation transmembrane transporter activity	-4.05432	-1.66955	5/22	6568,10050,10246,10786,64116	SLC17A1,SLC17A4,SLC17A2,SLC17A3,SLC39A8
GO Cellular Components	GO:0016324	apical plasma membrane	-3.92153	-1.55269	4/22	6568,10050,10786,64116	SLC17A1,SLC17A4,SLC17A3,SLC39A8
GO Cellular Components	GO:0000323	lytic vacuole	-3.82914	-1.47076	5/22	6568,10050,10246,10786,64116	SLC17A1,SLC17A4,SLC17A2,SLC17A3,SLC39A8
GO Cellular Components	GO:0005764	lysosome	-3.82914	-1.47076	5/22	6568,10050,10246,10786,64116	SLC17A1,SLC17A4,SLC17A2,SLC17A3,SLC39A8
GO Molecular Functions	GO:0015318	inorganic molecular entity transmembrane transporter activity	-3.81245	-1.45751	5/22	6568,10050,10246,10786,64116	SLC17A1,SLC17A4,SLC17A2,SLC17A3,SLC39A8
GO Molecular Functions	GO:0015103	inorganic anion transmembrane transporter activity	-3.75499	-1.40346	3/22	6568,10786,64116	SLC17A1,SLC17A3,SLC39A8
GO Biological Processes	GO:0015698	inorganic anion transport	-3.61102	-1.26622	3/22	6568,10786,64116	SLC17A1,SLC17A3,SLC39A8
GO Molecular Functions	GO:0008509	anion transmembrane transporter activity	-2.82603	-0.491134	3/22	6568,10786,64116	SLC17A1,SLC17A3,SLC39A8
Reactome Gene Sets	R-HSA-382551	Transport of small molecules	-2.75954	-0.434334	4/22	3077,6568,10786,64116	HFE,SLC17A1,SLC17A3,SLC39A8
GO Cellular Components	GO:0000786	nucleosome	-11.4739	-7.49229	7/22	3006,3010,3017,3024,8334,8358,8359	H1-2,H1-6,H2BC5,H1-1,H2AC6,H3C2,H4C1
GO Cellular Components	GO:0044815	DNA packaging complex	-11.2868	-7.4301	7/22	3006,3010,3017,3024,8334,8358,8359	H1-2,H1-6,H2BC5,H1-1,H2AC6,H3C2,H4C1
GO Cellular Components	GO:0032993	protein-DNA complex	-9.82808	-6.14749	7/22	3006,3010,3017,3024,8334,8358,8359	H1-2,H1-6,H2BC5,H1-1,H2AC6,H3C2,H4C1
GO Biological Processes	GO:0006334	nucleosome assembly	-9.50289	-5.88925	6/22	3006,3010,3017,3024,8358,8359	H1-2,H1-6,H2BC5,H1-1,H3C2,H4C1
GO Biological Processes	GO:0031497	chromatin assembly	-8.62074	-5.08659	6/22	3006,3010,3017,3024,8358,8359	H1-2,H1-6,H2BC5,H1-1,H3C2,H4C1
GO Biological Processes	GO:0034728	nucleosome organization	-8.5911	-5.08659	6/22	3006,3010,3017,3024,8358,8359	H1-2,H1-6,H2BC5,H1-1,H3C2,H4C1
Reactome Gene Sets	R-HSA-2559586	DNA Damage/Telomere Stress Induced Senescence	-8.53534	-5.07659	5/22	3006,3017,3024,8334,8359	H1-2,H2BC5,H1-1,H2AC6,H4C1
GO Biological Processes	GO:0065004	protein-DNA complex assembly	-8.44786	-5.0305	6/22	3006,3010,3017,3024,8358,8359	H1-2,H1-6,H2BC5,H1-1,H3C2,H4C1
GO Biological Processes	GO:0006333	chromatin assembly or disassembly	-8.33882	-4.96748	6/22	3006,3010,3017,3024,8358,8359	H1-2,H1-6,H2BC5,H1-1,H3C2,H4C1
Reactome Gene Sets	R-HSA-2559583	Cellular Senescence	-8.31228	-4.96748	6/22	3006,3017,3024,8334,8358,8359	H1-2,H2BC5,H1-1,H2AC6,H3C2,H4C1
GO Biological Processes	GO:0006323	DNA packaging	-8.04926	-4.73664	6/22	3006,3010,3017,3024,8358,8359	H1-2,H1-6,H2BC5,H1-1,H3C2,H4C1
GO Biological Processes	GO:0071824	protein-DNA complex subunit organization	-7.8003	-4.54568	6/22	3006,3010,3017,3024,8358,8359	H1-2,H1-6,H2BC5,H1-1,H3C2,H4C1
GO Biological Processes	GO:0006338	chromatin remodeling	-7.52507	-4.29677	6/22	3006,3010,3017,3024,8358,8359	H1-2,H1-6,H2BC5,H1-1,H3C2,H4C1
Reactome Gene Sets	R-HSA-3214847	HATs acetylate histones	-7.27758	-4.0741	5/22	3017,8334,8358,8359,55167	H2BC5,H2AC6,H3C2,H4C1,MSL2
GO Biological Processes	GO:0071103	DNA conformation change	-7.10818	-3.97166	6/22	3006,3010,3017,3024,8358,8359	H1-2,H1-6,H2BC5,H1-1,H3C2,H4C1
Reactome Gene Sets	R-HSA-73728	RNA Polymerase I Promoter Opening	-6.91337	-3.79705	4/22	3017,8334,8358,8359	H2BC5,H2AC6,H3C2,H4C1
Reactome Gene Sets	R-HSA-5334118	DNA methylation	-6.85817	-3.76115	4/22	3017,8334,8358,8359	H2BC5,H2AC6,H3C2,H4C1
Reactome Gene Sets	R-HSA-5625886	Activated PKN1 stimulates transcription of AR (androgen receptor) regulated genes KLK2 and KLK3	-6.8047	-3.72616	4/22	3017,8334,8358,8359	H2BC5,H2AC6,H3C2,H4C1
Reactome Gene Sets	R-HSA-427359	SIRT1 negatively regulates rRNA expression	-6.77858	-3.71777	4/22	3017,8334,8358,8359	H2BC5,H2AC6,H3C2,H4C1
Reactome Gene Sets	R-HSA-68616	Assembly of the ORC complex at the origin of replication	-6.75285	-3.70908	4/22	3017,8334,8358,8359	H2BC5,H2AC6,H3C2,H4C1
Reactome Gene Sets	R-HSA-212300	PRC2 methylates histones and DNA	-6.65364	-3.66352	4/22	3017,8334,8358,8359	H2BC5,H2AC6,H3C2,H4C1
Reactome Gene Sets	R-HSA-9710421	Defective pyroptosis	-6.65364	-3.66352	4/22	3017,8334,8358,8359	H2BC5,H2AC6,H3C2,H4C1
Reactome Gene Sets	R-HSA-2299718	Condensation of Prophase Chromosomes	-6.62971	-3.66233	4/22	3017,8334,8358,8359	H2BC5,H2AC6,H3C2,H4C1
Reactome Gene Sets	R-HSA-427389	ERCC6 (CSB) and EHMT2 (G9a) positively regulate rRNA expression	-6.58284	-3.62925	4/22	3017,8334,8358,8359	H2BC5,H2AC6,H3C2,H4C1
Reactome Gene Sets	R-HSA-912446	Meiotic recombination	-6.36607	-3.42584	4/22	3017,8334,8358,8359	H2BC5,H2AC6,H3C2,H4C1
Reactome Gene Sets	R-HSA-9616222	Transcriptional regulation of granulopoiesis	-6.28654	-3.37668	4/22	3017,8334,8358,8359	H2BC5,H2AC6,H3C2,H4C1
Reactome Gene Sets	R-HSA-201722	Formation of the beta-catenin:TCF transactivating complex	-6.26723	-3.37668	4/22	3017,8334,8358,8359	H2BC5,H2AC6,H3C2,H4C1
Reactome Gene Sets	R-HSA-5250924	B-WICH complex positively regulates rRNA expression	-6.26723	-3.37668	4/22	3017,8334,8358,8359	H2BC5,H2AC6,H3C2,H4C1
Reactome Gene Sets	R-HSA-73772	RNA Polymerase I Promoter Escape	-6.26723	-3.37668	4/22	3017,8334,8358,8359	H2BC5,H2AC6,H3C2,H4C1
Reactome Gene Sets	R-HSA-1912408	Pre-NOTCH Transcription and Translation	-6.22924	-3.35028	4/22	3017,8334,8358,8359	H2BC5,H2AC6,H3C2,H4C1
Reactome Gene Sets	R-HSA-3214815	HDACs deacetylate histones	-6.21056	-3.34288	4/22	3017,8334,8358,8359	H2BC5,H2AC6,H3C2,H4C1
Reactome Gene Sets	R-HSA-5625740	RHO GTPases activate PKNs	-6.19209	-3.3354	4/22	3017,8334,8358,8359	H2BC5,H2AC6,H3C2,H4C1
Reactome Gene Sets	R-HSA-8936459	RUNX1 regulates genes involved in megakaryocyte differentiation and platelet function	-6.15573	-3.30978	4/22	3017,8334,8358,8359	H2BC5,H2AC6,H3C2,H4C1
Reactome Gene Sets	R-HSA-9645723	Diseases of programmed cell death	-6.05111	-3.22583	4/22	3017,8334,8358,8359	H2BC5,H2AC6,H3C2,H4C1
Reactome Gene Sets	R-HSA-5250913	Positive epigenetic regulation of rRNA expression	-6.00112	-3.19559	4/22	3017,8334,8358,8359	H2BC5,H2AC6,H3C2,H4C1
Reactome Gene Sets	R-HSA-5578749	Transcriptional regulation by small RNAs	-6.00112	-3.19559	4/22	3017,8334,8358,8359	H2BC5,H2AC6,H3C2,H4C1
Reactome Gene Sets	R-HSA-427413	NoRC negatively regulates rRNA expression	-5.98479	-3.1888	4/22	3017,8334,8358,8359	H2BC5,H2AC6,H3C2,H4C1
Reactome Gene Sets	R-HSA-1912422	Pre-NOTCH Expression and Processing	-5.95257	-3.17372	4/22	3017,8334,8358,8359	H2BC5,H2AC6,H3C2,H4C1
Reactome Gene Sets	R-HSA-5250941	Negative epigenetic regulation of rRNA expression	-5.93669	-3.17372	4/22	3017,8334,8358,8359	H2BC5,H2AC6,H3C2,H4C1
Reactome Gene Sets	R-HSA-73854	RNA Polymerase I Promoter Clearance	-5.93669	-3.17372	4/22	3017,8334,8358,8359	H2BC5,H2AC6,H3C2,H4C1
Reactome Gene Sets	R-HSA-977225	Amyloid fiber formation	-5.92096	-3.17091	4/22	3017,8334,8358,8359	H2BC5,H2AC6,H3C2,H4C1
Reactome Gene Sets	R-HSA-2559582	Senescence-Associated Secretory Phenotype (SASP)	-5.90537	-3.17091	4/22	3017,8334,8358,8359	H2BC5,H2AC6,H3C2,H4C1
Reactome Gene Sets	R-HSA-73864	RNA Polymerase I Transcription	-5.90537	-3.17091	4/22	3017,8334,8358,8359	H2BC5,H2AC6,H3C2,H4C1
Reactome Gene Sets	R-HSA-3247509	Chromatin modifying enzymes	-5.86226	-3.14388	5/22	3017,8334,8358,8359,55167	H2BC5,H2AC6,H3C2,H4C1,MSL2
Reactome Gene Sets	R-HSA-4839726	Chromatin organization	-5.86226	-3.14388	5/22	3017,8334,8358,8359,55167	H2BC5,H2AC6,H3C2,H4C1,MSL2
Reactome Gene Sets	R-HSA-9610379	HCMV Late Events	-5.84442	-3.13387	4/22	3017,8334,8358,8359	H2BC5,H2AC6,H3C2,H4C1
Reactome Gene Sets	R-HSA-1500620	Meiosis	-5.81475	-3.11188	4/22	3017,8334,8358,8359	H2BC5,H2AC6,H3C2,H4C1
Reactome Gene Sets	R-HSA-5617472	Activation of anterior HOX genes in hindbrain development during early embryogenesis	-5.7712	-3.09061	4/22	3017,8334,8358,8359	H2BC5,H2AC6,H3C2,H4C1
Reactome Gene Sets	R-HSA-5619507	Activation of HOX genes during differentiation	-5.7712	-3.09061	4/22	3017,8334,8358,8359	H2BC5,H2AC6,H3C2,H4C1
Reactome Gene Sets	R-HSA-2559580	Oxidative Stress Induced Senescence	-5.71483	-3.04142	4/22	3017,8334,8358,8359	H2BC5,H2AC6,H3C2,H4C1
Reactome Gene Sets	R-HSA-68867	Assembly of the pre-replicative complex	-5.64692	-2.98751	4/22	3017,8334,8358,8359	H2BC5,H2AC6,H3C2,H4C1
Reactome Gene Sets	R-HSA-8939236	RUNX1 regulates transcription of genes involved in differentiation of HSCs	-5.64692	-2.98751	4/22	3017,8334,8358,8359	H2BC5,H2AC6,H3C2,H4C1
GO Biological Processes	GO:0006325	chromatin organization	-5.60042	-2.94786	6/22	3006,3010,3017,3024,8358,8359	H1-2,H1-6,H2BC5,H1-1,H3C2,H4C1
Reactome Gene Sets	R-HSA-9609690	HCMV Early Events	-5.58164	-2.94661	4/22	3017,8334,8358,8359	H2BC5,H2AC6,H3C2,H4C1
KEGG Pathway	hsa05322	Systemic lupus erythematosus	-5.56888	-2.94264	4/22	3017,8334,8358,8359	H2BC5,H2AC6,H3C2,H4C1
Reactome Gene Sets	R-HSA-211000	Gene Silencing by RNA	-5.54365	-2.92376	4/22	3017,8334,8358,8359	H2BC5,H2AC6,H3C2,H4C1
Reactome Gene Sets	R-HSA-68875	Mitotic Prophase	-5.4943	-2.88078	4/22	3017,8334,8358,8359	H2BC5,H2AC6,H3C2,H4C1
Reactome Gene Sets	R-HSA-1474165	Reproduction	-5.48219	-2.88078	4/22	3017,8334,8358,8359	H2BC5,H2AC6,H3C2,H4C1
Reactome Gene Sets	R-HSA-69002	DNA Replication Pre-Initiation	-5.43459	-2.83917	4/22	3017,8334,8358,8359	H2BC5,H2AC6,H3C2,H4C1
Reactome Gene Sets	R-HSA-212165	Epigenetic regulation of gene expression	-5.41128	-2.8276	4/22	3017,8334,8358,8359	H2BC5,H2AC6,H3C2,H4C1
Reactome Gene Sets	R-HSA-9018519	Estrogen-dependent gene expression	-5.39975	-2.8275	4/22	3017,8334,8358,8359	H2BC5,H2AC6,H3C2,H4C1
Reactome Gene Sets	R-HSA-9609646	HCMV Infection	-5.28861	-2.74368	4/22	3017,8334,8358,8359	H2BC5,H2AC6,H3C2,H4C1
Reactome Gene Sets	R-HSA-171306	Packaging Of Telomere Ends	-5.14043	-2.60076	3/22	3017,8334,8359	H2BC5,H2AC6,H4C1
Reactome Gene Sets	R-HSA-110330	Recognition and association of DNA glycosylase with site containing an affected purine	-5.04285	-2.52362	3/22	3017,8334,8359	H2BC5,H2AC6,H4C1
Reactome Gene Sets	R-HSA-110331	Cleavage of the damaged purine	-5.04285	-2.52362	3/22	3017,8334,8359	H2BC5,H2AC6,H4C1
Reactome Gene Sets	R-HSA-73927	Depurination	-5.04285	-2.52362	3/22	3017,8334,8359	H2BC5,H2AC6,H4C1
KEGG Pathway	hsa05034	Alcoholism	-5.02094	-2.51158	4/22	3017,8334,8358,8359	H2BC5,H2AC6,H3C2,H4C1
Reactome Gene Sets	R-HSA-69306	DNA Replication	-4.99369	-2.49399	4/22	3017,8334,8358,8359	H2BC5,H2AC6,H3C2,H4C1
KEGG Pathway	hsa04613	Neutrophil extracellular trap formation	-4.99369	-2.49399	4/22	3017,8334,8358,8359	H2BC5,H2AC6,H3C2,H4C1
Reactome Gene Sets	R-HSA-110328	Recognition and association of DNA glycosylase with site containing an affected pyrimidine	-4.93048	-2.44946	3/22	3017,8334,8359	H2BC5,H2AC6,H4C1
Reactome Gene Sets	R-HSA-110329	Cleavage of the damaged pyrimidine	-4.93048	-2.44946	3/22	3017,8334,8359	H2BC5,H2AC6,H4C1
Reactome Gene Sets	R-HSA-73928	Depyrimidination	-4.93048	-2.44946	3/22	3017,8334,8359	H2BC5,H2AC6,H4C1
Reactome Gene Sets	R-HSA-2262752	Cellular responses to stress	-4.89121	-2.42065	6/22	3006,3017,3024,8334,8358,8359	H1-2,H2BC5,H1-1,H2AC6,H3C2,H4C1
Reactome Gene Sets	R-HSA-73929	Base-Excision Repair, AP Site Formation	-4.88816	-2.42065	3/22	3017,8334,8359	H2BC5,H2AC6,H4C1
Reactome Gene Sets	R-HSA-8953897	Cellular responses to stimuli	-4.8461	-2.38299	6/22	3006,3017,3024,8334,8358,8359	H1-2,H2BC5,H1-1,H2AC6,H3C2,H4C1
Reactome Gene Sets	R-HSA-9670095	Inhibition of DNA recombination at telomere	-4.78812	-2.3337	3/22	3017,8334,8359	H2BC5,H2AC6,H4C1
Reactome Gene Sets	R-HSA-8939211	ESR-mediated signaling	-4.72027	-2.27013	4/22	3017,8334,8358,8359	H2BC5,H2AC6,H3C2,H4C1
Reactome Gene Sets	R-HSA-606279	Deposition of new CENPA-containing nucleosomes at the centromere	-4.67759	-2.23588	3/22	3017,8334,8359	H2BC5,H2AC6,H4C1
Reactome Gene Sets	R-HSA-774815	Nucleosome assembly	-4.67759	-2.23588	3/22	3017,8334,8359	H2BC5,H2AC6,H4C1
Reactome Gene Sets	R-HSA-201681	TCF dependent signaling in response to WNT	-4.64564	-2.21342	4/22	3017,8334,8358,8359	H2BC5,H2AC6,H3C2,H4C1
Reactome Gene Sets	R-HSA-157118	Signaling by NOTCH	-4.62389	-2.19857	4/22	3017,8334,8358,8359	H2BC5,H2AC6,H3C2,H4C1
Reactome Gene Sets	R-HSA-8878171	Transcriptional regulation by RUNX1	-4.60243	-2.18111	4/22	3017,8334,8358,8359	H2BC5,H2AC6,H3C2,H4C1
Reactome Gene Sets	R-HSA-1221632	Meiotic synapsis	-4.59229	-2.17887	3/22	3017,8334,8359	H2BC5,H2AC6,H4C1
Reactome Gene Sets	R-HSA-3214858	RMTs methylate histone arginines	-4.59229	-2.17887	3/22	8334,8358,8359	H2AC6,H3C2,H4C1
Reactome Gene Sets	R-HSA-73884	Base Excision Repair	-4.39409	-1.98457	3/22	3017,8334,8359	H2BC5,H2AC6,H4C1
Reactome Gene Sets	R-HSA-9006931	Signaling by Nuclear Receptors	-4.22358	-1.82472	4/22	3017,8334,8358,8359	H2BC5,H2AC6,H3C2,H4C1
Reactome Gene Sets	R-HSA-157579	Telomere Maintenance	-4.12785	-1.73356	3/22	3017,8334,8359	H2BC5,H2AC6,H4C1
Reactome Gene Sets	R-HSA-195258	RHO GTPase Effectors	-4.07313	-1.68258	4/22	3017,8334,8358,8359	H2BC5,H2AC6,H3C2,H4C1
GO Molecular Functions	GO:0046982	protein heterodimerization activity	-4.05275	-1.66955	4/22	3017,8334,8358,8359	H2BC5,H2AC6,H3C2,H4C1
Reactome Gene Sets	R-HSA-195721	Signaling by WNT	-4.04769	-1.66813	4/22	3017,8334,8358,8359	H2BC5,H2AC6,H3C2,H4C1
Reactome Gene Sets	R-HSA-73886	Chromosome Maintenance	-3.84284	-1.47752	3/22	3017,8334,8359	H2BC5,H2AC6,H4C1
Reactome Gene Sets	R-HSA-68886	M Phase	-3.66377	-1.31561	4/22	3017,8334,8358,8359	H2BC5,H2AC6,H3C2,H4C1
Reactome Gene Sets	R-HSA-69278	Cell Cycle, Mitotic	-3.18363	-0.842162	4/22	3017,8334,8358,8359	H2BC5,H2AC6,H3C2,H4C1
Reactome Gene Sets	R-HSA-1640170	Cell Cycle	-2.84483	-0.506659	4/22	3017,8334,8358,8359	H2BC5,H2AC6,H3C2,H4C1
Reactome Gene Sets	R-HSA-194315	Signaling by Rho GTPases	-2.80831	-0.476667	4/22	3017,8334,8358,8359	H2BC5,H2AC6,H3C2,H4C1
Reactome Gene Sets	R-HSA-9716542	Signaling by Rho GTPases, Miro GTPases and RHOBTB3	-2.77268	-0.444267	4/22	3017,8334,8358,8359	H2BC5,H2AC6,H3C2,H4C1
Reactome Gene Sets	R-HSA-73894	DNA Repair	-2.74966	-0.427642	3/22	3017,8334,8359	H2BC5,H2AC6,H4C1
GO Biological Processes	GO:0016584	nucleosome positioning	-6.64514	-3.66352	3/22	3006,3010,3024	H1-2,H1-6,H1-1
GO Molecular Functions	GO:0031492	nucleosomal DNA binding	-5.4876	-2.88078	3/22	3006,3010,3024	H1-2,H1-6,H1-1
GO Biological Processes	GO:0030261	chromosome condensation	-5.39163	-2.82498	3/22	3006,3010,3024	H1-2,H1-6,H1-1
GO Biological Processes	GO:0045910	negative regulation of DNA recombination	-5.3314	-2.77029	3/22	3006,3010,3024	H1-2,H1-6,H1-1
GO Molecular Functions	GO:0031491	nucleosome binding	-4.64278	-2.21342	3/22	3006,3010,3024	H1-2,H1-6,H1-1
GO Molecular Functions	GO:0031490	chromatin DNA binding	-4.22277	-1.82472	3/22	3006,3010,3024	H1-2,H1-6,H1-1
GO Biological Processes	GO:0051053	negative regulation of DNA metabolic process	-4.01846	-1.64251	3/22	3006,3010,3024	H1-2,H1-6,H1-1
GO Biological Processes	GO:0000018	regulation of DNA recombination	-3.93735	-1.56496	3/22	3006,3010,3024	H1-2,H1-6,H1-1
GO Biological Processes	GO:0051052	regulation of DNA metabolic process	-2.5191	-0.200231	3/22	3006,3010,3024	H1-2,H1-6,H1-1
GO Molecular Functions	GO:0003682	chromatin binding	-2.07477	0	3/22	3006,3010,3024	H1-2,H1-6,H1-1

## Sheet: Table A9
Additional Table 9. Pathway analysis for gene-set with concordant effect direction in conj_HDL vs. SCZ at conjFDR<0.05
Category	Term	Description	LogP	Log(q-value)	InTerm_InList	Genes	Symbols
GO Molecular Functions	GO:0015136	sialic acid transmembrane transporter activity	-12.2532	-8.09547	4/19	6568,10050,10246,10786	SLC17A1,SLC17A4,SLC17A2,SLC17A3
GO Biological Processes	GO:0015739	sialic acid transport	-12.2532	-8.09547	4/19	6568,10050,10246,10786	SLC17A1,SLC17A4,SLC17A2,SLC17A3
GO Molecular Functions	GO:0005436	sodium:phosphate symporter activity	-10.4347	-6.6749	4/19	6568,10050,10246,10786	SLC17A1,SLC17A4,SLC17A2,SLC17A3
GO Molecular Functions	GO:0015294	solute:cation symporter activity	-8.30901	-5.02636	5/19	6568,10050,10246,10786,64116	SLC17A1,SLC17A4,SLC17A2,SLC17A3,SLC39A8
GO Molecular Functions	GO:0015293	symporter activity	-7.59719	-4.39372	5/19	6568,10050,10246,10786,64116	SLC17A1,SLC17A4,SLC17A2,SLC17A3,SLC39A8
GO Molecular Functions	GO:1901505	carbohydrate derivative transmembrane transporter activity	-7.49383	-4.33612	4/19	6568,10050,10246,10786	SLC17A1,SLC17A4,SLC17A2,SLC17A3
GO Molecular Functions	GO:0015370	solute:sodium symporter activity	-6.95139	-3.9155	4/19	6568,10050,10246,10786	SLC17A1,SLC17A4,SLC17A2,SLC17A3
GO Molecular Functions	GO:0015291	secondary active transmembrane transporter activity	-6.49184	-3.61561	5/19	6568,10050,10246,10786,64116	SLC17A1,SLC17A4,SLC17A2,SLC17A3,SLC39A8
GO Molecular Functions	GO:0022853	active ion transmembrane transporter activity	-6.27915	-3.4679	5/19	6568,10050,10246,10786,64116	SLC17A1,SLC17A4,SLC17A2,SLC17A3,SLC39A8
GO Biological Processes	GO:0035725	sodium ion transmembrane transport	-6.043	-3.34013	4/19	6568,10050,10246,10786	SLC17A1,SLC17A4,SLC17A2,SLC17A3
GO Biological Processes	GO:0098662	inorganic cation transmembrane transport	-6.01	-3.32211	6/19	3077,6568,10050,10246,10786,64116	HFE,SLC17A1,SLC17A4,SLC17A2,SLC17A3,SLC39A8
GO Biological Processes	GO:0015711	organic anion transport	-5.92321	-3.259	5/19	6568,10050,10246,10786,64116	SLC17A1,SLC17A4,SLC17A2,SLC17A3,SLC39A8
GO Biological Processes	GO:0030001	metal ion transport	-5.83931	-3.20011	6/19	3077,6568,10050,10246,10786,64116	HFE,SLC17A1,SLC17A4,SLC17A2,SLC17A3,SLC39A8
GO Biological Processes	GO:0098660	inorganic ion transmembrane transport	-5.7345	-3.12702	6/19	3077,6568,10050,10246,10786,64116	HFE,SLC17A1,SLC17A4,SLC17A2,SLC17A3,SLC39A8
GO Biological Processes	GO:0098655	cation transmembrane transport	-5.7227	-3.12129	6/19	3077,6568,10050,10246,10786,64116	HFE,SLC17A1,SLC17A4,SLC17A2,SLC17A3,SLC39A8
GO Molecular Functions	GO:0015081	sodium ion transmembrane transporter activity	-5.67055	-3.09829	4/19	6568,10050,10246,10786	SLC17A1,SLC17A4,SLC17A2,SLC17A3
GO Molecular Functions	GO:0022804	active transmembrane transporter activity	-5.376	-2.82575	5/19	6568,10050,10246,10786,64116	SLC17A1,SLC17A4,SLC17A2,SLC17A3,SLC39A8
GO Biological Processes	GO:0006814	sodium ion transport	-5.36566	-2.82073	4/19	6568,10050,10246,10786	SLC17A1,SLC17A4,SLC17A2,SLC17A3
GO Cellular Components	GO:0045177	apical part of cell	-5.27918	-2.75493	5/19	3077,6568,10050,10786,64116	HFE,SLC17A1,SLC17A4,SLC17A3,SLC39A8
GO Molecular Functions	GO:0046873	metal ion transmembrane transporter activity	-5.25937	-2.75252	5/19	6568,10050,10246,10786,64116	SLC17A1,SLC17A4,SLC17A2,SLC17A3,SLC39A8
GO Biological Processes	GO:0006820	anion transport	-5.16782	-2.68221	5/19	6568,10050,10246,10786,64116	SLC17A1,SLC17A4,SLC17A2,SLC17A3,SLC39A8
GO Biological Processes	GO:0046942	carboxylic acid transport	-4.9283	-2.47388	4/19	6568,10050,10246,10786	SLC17A1,SLC17A4,SLC17A2,SLC17A3
GO Molecular Functions	GO:0022890	inorganic cation transmembrane transporter activity	-4.56591	-2.16024	5/19	6568,10050,10246,10786,64116	SLC17A1,SLC17A4,SLC17A2,SLC17A3,SLC39A8
GO Molecular Functions	GO:0008324	cation transmembrane transporter activity	-4.38612	-1.99183	5/19	6568,10050,10246,10786,64116	SLC17A1,SLC17A4,SLC17A2,SLC17A3,SLC39A8
GO Cellular Components	GO:0016324	apical plasma membrane	-4.18516	-1.81278	4/19	6568,10050,10786,64116	SLC17A1,SLC17A4,SLC17A3,SLC39A8
GO Cellular Components	GO:0000323	lytic vacuole	-4.1582	-1.79288	5/19	6568,10050,10246,10786,64116	SLC17A1,SLC17A4,SLC17A2,SLC17A3,SLC39A8
GO Cellular Components	GO:0005764	lysosome	-4.1582	-1.79288	5/19	6568,10050,10246,10786,64116	SLC17A1,SLC17A4,SLC17A2,SLC17A3,SLC39A8
GO Molecular Functions	GO:0015318	inorganic molecular entity transmembrane transporter activity	-4.1413	-1.77946	5/19	6568,10050,10246,10786,64116	SLC17A1,SLC17A4,SLC17A2,SLC17A3,SLC39A8
GO Molecular Functions	GO:0015103	inorganic anion transmembrane transporter activity	-3.95141	-1.59988	3/19	6568,10786,64116	SLC17A1,SLC17A3,SLC39A8
GO Biological Processes	GO:0015698	inorganic anion transport	-3.80686	-1.46206	3/19	6568,10786,64116	SLC17A1,SLC17A3,SLC39A8
GO Molecular Functions	GO:0008509	anion transmembrane transporter activity	-3.01718	-0.688768	3/19	6568,10786,64116	SLC17A1,SLC17A3,SLC39A8
Reactome Gene Sets	R-HSA-382551	Transport of small molecules	-3.01044	-0.685237	4/19	3077,6568,10786,64116	HFE,SLC17A1,SLC17A3,SLC39A8
GO Cellular Components	GO:0000786	nucleosome	-11.9988	-8.01722	7/19	3006,3010,3017,3024,8334,8358,8359	H1-2,H1-6,H2BC5,H1-1,H2AC6,H3C2,H4C1
GO Cellular Components	GO:0044815	DNA packaging complex	-11.8114	-7.95473	7/19	3006,3010,3017,3024,8334,8358,8359	H1-2,H1-6,H2BC5,H1-1,H2AC6,H3C2,H4C1
GO Cellular Components	GO:0032993	protein-DNA complex	-10.3496	-6.66898	7/19	3006,3010,3017,3024,8334,8358,8359	H1-2,H1-6,H2BC5,H1-1,H2AC6,H3C2,H4C1
GO Biological Processes	GO:0006334	nucleosome assembly	-9.93782	-6.32418	6/19	3006,3010,3017,3024,8358,8359	H1-2,H1-6,H2BC5,H1-1,H3C2,H4C1
GO Biological Processes	GO:0031497	chromatin assembly	-9.05382	-5.5196	6/19	3006,3010,3017,3024,8358,8359	H1-2,H1-6,H2BC5,H1-1,H3C2,H4C1
GO Biological Processes	GO:0034728	nucleosome organization	-9.0241	-5.5196	6/19	3006,3010,3017,3024,8358,8359	H1-2,H1-6,H2BC5,H1-1,H3C2,H4C1
Reactome Gene Sets	R-HSA-2559586	DNA Damage/Telomere Stress Induced Senescence	-8.88765	-5.46314	5/19	3006,3017,3024,8334,8359	H1-2,H2BC5,H1-1,H2AC6,H4C1
GO Biological Processes	GO:0065004	protein-DNA complex assembly	-8.88049	-5.46314	6/19	3006,3010,3017,3024,8358,8359	H1-2,H1-6,H2BC5,H1-1,H3C2,H4C1
GO Biological Processes	GO:0006333	chromatin assembly or disassembly	-8.77116	-5.39974	6/19	3006,3010,3017,3024,8358,8359	H1-2,H1-6,H2BC5,H1-1,H3C2,H4C1
Reactome Gene Sets	R-HSA-2559583	Cellular Senescence	-8.74454	-5.39974	6/19	3006,3017,3024,8334,8358,8359	H1-2,H2BC5,H1-1,H2AC6,H3C2,H4C1
GO Biological Processes	GO:0006323	DNA packaging	-8.48074	-5.16812	6/19	3006,3010,3017,3024,8358,8359	H1-2,H1-6,H2BC5,H1-1,H3C2,H4C1
GO Biological Processes	GO:0071824	protein-DNA complex subunit organization	-8.23097	-4.97635	6/19	3006,3010,3017,3024,8358,8359	H1-2,H1-6,H2BC5,H1-1,H3C2,H4C1
GO Biological Processes	GO:0006338	chromatin remodeling	-7.95473	-4.72644	6/19	3006,3010,3017,3024,8358,8359	H1-2,H1-6,H2BC5,H1-1,H3C2,H4C1
GO Biological Processes	GO:0071103	DNA conformation change	-7.5361	-4.35611	6/19	3006,3010,3017,3024,8358,8359	H1-2,H1-6,H2BC5,H1-1,H3C2,H4C1
Reactome Gene Sets	R-HSA-73728	RNA Polymerase I Promoter Opening	-7.18716	-4.05064	4/19	3017,8334,8358,8359	H2BC5,H2AC6,H3C2,H4C1
Reactome Gene Sets	R-HSA-5334118	DNA methylation	-7.13189	-4.01557	4/19	3017,8334,8358,8359	H2BC5,H2AC6,H3C2,H4C1
Reactome Gene Sets	R-HSA-5625886	Activated PKN1 stimulates transcription of AR (androgen receptor) regulated genes KLK2 and KLK3	-7.07835	-3.98134	4/19	3017,8334,8358,8359	H2BC5,H2AC6,H3C2,H4C1
Reactome Gene Sets	R-HSA-427359	SIRT1 negatively regulates rRNA expression	-7.0522	-3.97366	4/19	3017,8334,8358,8359	H2BC5,H2AC6,H3C2,H4C1
Reactome Gene Sets	R-HSA-68616	Assembly of the ORC complex at the origin of replication	-7.02643	-3.96563	4/19	3017,8334,8358,8359	H2BC5,H2AC6,H3C2,H4C1
Reactome Gene Sets	R-HSA-212300	PRC2 methylates histones and DNA	-6.92709	-3.9155	4/19	3017,8334,8358,8359	H2BC5,H2AC6,H3C2,H4C1
Reactome Gene Sets	R-HSA-9710421	Defective pyroptosis	-6.92709	-3.9155	4/19	3017,8334,8358,8359	H2BC5,H2AC6,H3C2,H4C1
Reactome Gene Sets	R-HSA-2299718	Condensation of Prophase Chromosomes	-6.90313	-3.90678	4/19	3017,8334,8358,8359	H2BC5,H2AC6,H3C2,H4C1
Reactome Gene Sets	R-HSA-427389	ERCC6 (CSB) and EHMT2 (G9a) positively regulate rRNA expression	-6.85619	-3.8785	4/19	3017,8334,8358,8359	H2BC5,H2AC6,H3C2,H4C1
Reactome Gene Sets	R-HSA-912446	Meiotic recombination	-6.63907	-3.68548	4/19	3017,8334,8358,8359	H2BC5,H2AC6,H3C2,H4C1
Reactome Gene Sets	R-HSA-9616222	Transcriptional regulation of granulopoiesis	-6.5594	-3.63761	4/19	3017,8334,8358,8359	H2BC5,H2AC6,H3C2,H4C1
Reactome Gene Sets	R-HSA-201722	Formation of the beta-catenin:TCF transactivating complex	-6.54005	-3.63761	4/19	3017,8334,8358,8359	H2BC5,H2AC6,H3C2,H4C1
Reactome Gene Sets	R-HSA-5250924	B-WICH complex positively regulates rRNA expression	-6.54005	-3.63761	4/19	3017,8334,8358,8359	H2BC5,H2AC6,H3C2,H4C1
Reactome Gene Sets	R-HSA-73772	RNA Polymerase I Promoter Escape	-6.54005	-3.63761	4/19	3017,8334,8358,8359	H2BC5,H2AC6,H3C2,H4C1
Reactome Gene Sets	R-HSA-1912408	Pre-NOTCH Transcription and Translation	-6.502	-3.61561	4/19	3017,8334,8358,8359	H2BC5,H2AC6,H3C2,H4C1
Reactome Gene Sets	R-HSA-3214815	HDACs deacetylate histones	-6.48329	-3.61561	4/19	3017,8334,8358,8359	H2BC5,H2AC6,H3C2,H4C1
Reactome Gene Sets	R-HSA-5625740	RHO GTPases activate PKNs	-6.46478	-3.6081	4/19	3017,8334,8358,8359	H2BC5,H2AC6,H3C2,H4C1
Reactome Gene Sets	R-HSA-8936459	RUNX1 regulates genes involved in megakaryocyte differentiation and platelet function	-6.42835	-3.58239	4/19	3017,8334,8358,8359	H2BC5,H2AC6,H3C2,H4C1
Reactome Gene Sets	R-HSA-9645723	Diseases of programmed cell death	-6.32352	-3.48803	4/19	3017,8334,8358,8359	H2BC5,H2AC6,H3C2,H4C1
Reactome Gene Sets	R-HSA-5250913	Positive epigenetic regulation of rRNA expression	-6.27344	-3.4679	4/19	3017,8334,8358,8359	H2BC5,H2AC6,H3C2,H4C1
Reactome Gene Sets	R-HSA-5578749	Transcriptional regulation by small RNAs	-6.27344	-3.4679	4/19	3017,8334,8358,8359	H2BC5,H2AC6,H3C2,H4C1
Reactome Gene Sets	R-HSA-427413	NoRC negatively regulates rRNA expression	-6.25706	-3.46108	4/19	3017,8334,8358,8359	H2BC5,H2AC6,H3C2,H4C1
Reactome Gene Sets	R-HSA-1912422	Pre-NOTCH Expression and Processing	-6.22478	-3.44032	4/19	3017,8334,8358,8359	H2BC5,H2AC6,H3C2,H4C1
Reactome Gene Sets	R-HSA-5250941	Negative epigenetic regulation of rRNA expression	-6.20887	-3.44032	4/19	3017,8334,8358,8359	H2BC5,H2AC6,H3C2,H4C1
Reactome Gene Sets	R-HSA-73854	RNA Polymerase I Promoter Clearance	-6.20887	-3.44032	4/19	3017,8334,8358,8359	H2BC5,H2AC6,H3C2,H4C1
Reactome Gene Sets	R-HSA-977225	Amyloid fiber formation	-6.1931	-3.43474	4/19	3017,8334,8358,8359	H2BC5,H2AC6,H3C2,H4C1
Reactome Gene Sets	R-HSA-2559582	Senescence-Associated Secretory Phenotype (SASP)	-6.17748	-3.43474	4/19	3017,8334,8358,8359	H2BC5,H2AC6,H3C2,H4C1
Reactome Gene Sets	R-HSA-73864	RNA Polymerase I Transcription	-6.17748	-3.43474	4/19	3017,8334,8358,8359	H2BC5,H2AC6,H3C2,H4C1
Reactome Gene Sets	R-HSA-9610379	HCMV Late Events	-6.11639	-3.38192	4/19	3017,8334,8358,8359	H2BC5,H2AC6,H3C2,H4C1
Reactome Gene Sets	R-HSA-1500620	Meiosis	-6.08665	-3.3603	4/19	3017,8334,8358,8359	H2BC5,H2AC6,H3C2,H4C1
Reactome Gene Sets	R-HSA-5617472	Activation of anterior HOX genes in hindbrain development during early embryogenesis	-6.043	-3.34013	4/19	3017,8334,8358,8359	H2BC5,H2AC6,H3C2,H4C1
Reactome Gene Sets	R-HSA-5619507	Activation of HOX genes during differentiation	-6.043	-3.34013	4/19	3017,8334,8358,8359	H2BC5,H2AC6,H3C2,H4C1
GO Biological Processes	GO:0006325	chromatin organization	-6.01886	-3.32355	6/19	3006,3010,3017,3024,8358,8359	H1-2,H1-6,H2BC5,H1-1,H3C2,H4C1
Reactome Gene Sets	R-HSA-2559580	Oxidative Stress Induced Senescence	-5.98649	-3.3059	4/19	3017,8334,8358,8359	H2BC5,H2AC6,H3C2,H4C1
Reactome Gene Sets	R-HSA-68867	Assembly of the pre-replicative complex	-5.9184	-3.259	4/19	3017,8334,8358,8359	H2BC5,H2AC6,H3C2,H4C1
Reactome Gene Sets	R-HSA-8939236	RUNX1 regulates transcription of genes involved in differentiation of HSCs	-5.9184	-3.259	4/19	3017,8334,8358,8359	H2BC5,H2AC6,H3C2,H4C1
Reactome Gene Sets	R-HSA-9609690	HCMV Early Events	-5.85295	-3.20038	4/19	3017,8334,8358,8359	H2BC5,H2AC6,H3C2,H4C1
KEGG Pathway	hsa05322	Systemic lupus erythematosus	-5.84016	-3.20011	4/19	3017,8334,8358,8359	H2BC5,H2AC6,H3C2,H4C1
Reactome Gene Sets	R-HSA-211000	Gene Silencing by RNA	-5.81486	-3.18219	4/19	3017,8334,8358,8359	H2BC5,H2AC6,H3C2,H4C1
Reactome Gene Sets	R-HSA-3214847	HATs acetylate histones	-5.76537	-3.14548	4/19	3017,8334,8358,8359	H2BC5,H2AC6,H3C2,H4C1
Reactome Gene Sets	R-HSA-68875	Mitotic Prophase	-5.76537	-3.14548	4/19	3017,8334,8358,8359	H2BC5,H2AC6,H3C2,H4C1
Reactome Gene Sets	R-HSA-1474165	Reproduction	-5.75322	-3.13958	4/19	3017,8334,8358,8359	H2BC5,H2AC6,H3C2,H4C1
Reactome Gene Sets	R-HSA-69002	DNA Replication Pre-Initiation	-5.70549	-3.11006	4/19	3017,8334,8358,8359	H2BC5,H2AC6,H3C2,H4C1
Reactome Gene Sets	R-HSA-212165	Epigenetic regulation of gene expression	-5.68211	-3.09843	4/19	3017,8334,8358,8359	H2BC5,H2AC6,H3C2,H4C1
Reactome Gene Sets	R-HSA-9018519	Estrogen-dependent gene expression	-5.67055	-3.09829	4/19	3017,8334,8358,8359	H2BC5,H2AC6,H3C2,H4C1
Reactome Gene Sets	R-HSA-9609646	HCMV Infection	-5.55906	-2.99794	4/19	3017,8334,8358,8359	H2BC5,H2AC6,H3C2,H4C1
Reactome Gene Sets	R-HSA-171306	Packaging Of Telomere Ends	-5.34004	-2.80037	3/19	3017,8334,8359	H2BC5,H2AC6,H4C1
Reactome Gene Sets	R-HSA-2262752	Cellular responses to stress	-5.30265	-2.76818	6/19	3006,3017,3024,8334,8358,8359	H1-2,H2BC5,H1-1,H2AC6,H3C2,H4C1
KEGG Pathway	hsa05034	Alcoholism	-5.29046	-2.76113	4/19	3017,8334,8358,8359	H2BC5,H2AC6,H3C2,H4C1
Reactome Gene Sets	R-HSA-69306	DNA Replication	-5.2631	-2.75252	4/19	3017,8334,8358,8359	H2BC5,H2AC6,H3C2,H4C1
KEGG Pathway	hsa04613	Neutrophil extracellular trap formation	-5.2631	-2.75252	4/19	3017,8334,8358,8359	H2BC5,H2AC6,H3C2,H4C1
Reactome Gene Sets	R-HSA-8953897	Cellular responses to stimuli	-5.25702	-2.75252	6/19	3006,3017,3024,8334,8358,8359	H1-2,H2BC5,H1-1,H2AC6,H3C2,H4C1
Reactome Gene Sets	R-HSA-110330	Recognition and association of DNA glycosylase with site containing an affected purine	-5.24233	-2.75207	3/19	3017,8334,8359	H2BC5,H2AC6,H4C1
Reactome Gene Sets	R-HSA-110331	Cleavage of the damaged purine	-5.24233	-2.75207	3/19	3017,8334,8359	H2BC5,H2AC6,H4C1
Reactome Gene Sets	R-HSA-73927	Depurination	-5.24233	-2.75207	3/19	3017,8334,8359	H2BC5,H2AC6,H4C1
Reactome Gene Sets	R-HSA-110328	Recognition and association of DNA glycosylase with site containing an affected pyrimidine	-5.1298	-2.65783	3/19	3017,8334,8359	H2BC5,H2AC6,H4C1
Reactome Gene Sets	R-HSA-110329	Cleavage of the damaged pyrimidine	-5.1298	-2.65783	3/19	3017,8334,8359	H2BC5,H2AC6,H4C1
Reactome Gene Sets	R-HSA-73928	Depyrimidination	-5.1298	-2.65783	3/19	3017,8334,8359	H2BC5,H2AC6,H4C1
Reactome Gene Sets	R-HSA-73929	Base-Excision Repair, AP Site Formation	-5.08742	-2.6199	3/19	3017,8334,8359	H2BC5,H2AC6,H4C1
Reactome Gene Sets	R-HSA-8939211	ESR-mediated signaling	-4.98855	-2.52847	4/19	3017,8334,8358,8359	H2BC5,H2AC6,H3C2,H4C1
Reactome Gene Sets	R-HSA-9670095	Inhibition of DNA recombination at telomere	-4.98722	-2.52847	3/19	3017,8334,8359	H2BC5,H2AC6,H4C1
Reactome Gene Sets	R-HSA-201681	TCF dependent signaling in response to WNT	-4.91357	-2.46343	4/19	3017,8334,8358,8359	H2BC5,H2AC6,H3C2,H4C1
Reactome Gene Sets	R-HSA-157118	Signaling by NOTCH	-4.89172	-2.44582	4/19	3017,8334,8358,8359	H2BC5,H2AC6,H3C2,H4C1
Reactome Gene Sets	R-HSA-606279	Deposition of new CENPA-containing nucleosomes at the centromere	-4.87649	-2.43894	3/19	3017,8334,8359	H2BC5,H2AC6,H4C1
Reactome Gene Sets	R-HSA-774815	Nucleosome assembly	-4.87649	-2.43894	3/19	3017,8334,8359	H2BC5,H2AC6,H4C1
Reactome Gene Sets	R-HSA-8878171	Transcriptional regulation by RUNX1	-4.87016	-2.43672	4/19	3017,8334,8358,8359	H2BC5,H2AC6,H3C2,H4C1
Reactome Gene Sets	R-HSA-1221632	Meiotic synapsis	-4.79103	-2.36971	3/19	3017,8334,8359	H2BC5,H2AC6,H4C1
Reactome Gene Sets	R-HSA-3214858	RMTs methylate histone arginines	-4.79103	-2.36971	3/19	8334,8358,8359	H2AC6,H3C2,H4C1
Reactome Gene Sets	R-HSA-3247509	Chromatin modifying enzymes	-4.6374	-2.22398	4/19	3017,8334,8358,8359	H2BC5,H2AC6,H3C2,H4C1
Reactome Gene Sets	R-HSA-4839726	Chromatin organization	-4.6374	-2.22398	4/19	3017,8334,8358,8359	H2BC5,H2AC6,H3C2,H4C1
Reactome Gene Sets	R-HSA-73884	Base Excision Repair	-4.59241	-2.18289	3/19	3017,8334,8359	H2BC5,H2AC6,H4C1
Reactome Gene Sets	R-HSA-9006931	Signaling by Nuclear Receptors	-4.48924	-2.0874	4/19	3017,8334,8358,8359	H2BC5,H2AC6,H3C2,H4C1
Reactome Gene Sets	R-HSA-195258	RHO GTPase Effectors	-4.33783	-1.94727	4/19	3017,8334,8358,8359	H2BC5,H2AC6,H3C2,H4C1
Reactome Gene Sets	R-HSA-157579	Telomere Maintenance	-4.32549	-1.93863	3/19	3017,8334,8359	H2BC5,H2AC6,H4C1
GO Molecular Functions	GO:0046982	protein heterodimerization activity	-4.31731	-1.93411	4/19	3017,8334,8358,8359	H2BC5,H2AC6,H3C2,H4C1
Reactome Gene Sets	R-HSA-195721	Signaling by WNT	-4.31221	-1.93265	4/19	3017,8334,8358,8359	H2BC5,H2AC6,H3C2,H4C1
Reactome Gene Sets	R-HSA-73886	Chromosome Maintenance	-4.03958	-1.68464	3/19	3017,8334,8359	H2BC5,H2AC6,H4C1
Reactome Gene Sets	R-HSA-68886	M Phase	-3.92534	-1.57718	4/19	3017,8334,8358,8359	H2BC5,H2AC6,H3C2,H4C1
Reactome Gene Sets	R-HSA-69278	Cell Cycle, Mitotic	-3.44033	-1.09886	4/19	3017,8334,8358,8359	H2BC5,H2AC6,H3C2,H4C1
Reactome Gene Sets	R-HSA-1640170	Cell Cycle	-3.09703	-0.758863	4/19	3017,8334,8358,8359	H2BC5,H2AC6,H3C2,H4C1
Reactome Gene Sets	R-HSA-194315	Signaling by Rho GTPases	-3.05996	-0.72507	4/19	3017,8334,8358,8359	H2BC5,H2AC6,H3C2,H4C1
Reactome Gene Sets	R-HSA-9716542	Signaling by Rho GTPases, Miro GTPases and RHOBTB3	-3.02379	-0.692147	4/19	3017,8334,8358,8359	H2BC5,H2AC6,H3C2,H4C1
Reactome Gene Sets	R-HSA-73894	DNA Repair	-2.94018	-0.618154	3/19	3017,8334,8359	H2BC5,H2AC6,H4C1
GO Biological Processes	GO:0016584	nucleosome positioning	-6.84588	-3.8785	3/19	3006,3010,3024	H1-2,H1-6,H1-1
GO Molecular Functions	GO:0031492	nucleosomal DNA binding	-5.6876	-3.09843	3/19	3006,3010,3024	H1-2,H1-6,H1-1
GO Biological Processes	GO:0030261	chromosome condensation	-5.59153	-3.02488	3/19	3006,3010,3024	H1-2,H1-6,H1-1
GO Biological Processes	GO:0045910	negative regulation of DNA recombination	-5.53124	-2.97559	3/19	3006,3010,3024	H1-2,H1-6,H1-1
GO Molecular Functions	GO:0031491	nucleosome binding	-4.84162	-2.41226	3/19	3006,3010,3024	H1-2,H1-6,H1-1
GO Molecular Functions	GO:0031490	chromatin DNA binding	-4.42067	-2.02262	3/19	3006,3010,3024	H1-2,H1-6,H1-1
GO Biological Processes	GO:0051053	negative regulation of DNA metabolic process	-4.21578	-1.83983	3/19	3006,3010,3024	H1-2,H1-6,H1-1
GO Biological Processes	GO:0000018	regulation of DNA recombination	-4.13441	-1.77604	3/19	3006,3010,3024	H1-2,H1-6,H1-1
GO Biological Processes	GO:0051052	regulation of DNA metabolic process	-2.7074	-0.388538	3/19	3006,3010,3024	H1-2,H1-6,H1-1
GO Molecular Functions	GO:0003682	chromatin binding	-2.25735	0	3/19	3006,3010,3024	H1-2,H1-6,H1-1

## Sheet: Table A10
Additional Table 10. Pathway analysis for gene-set with opposite effect direction in conj_HDL vs. SCZ at conjFDR<0.05
Category	Term	Description	LogP	Log(q-value)	InTerm_InList	Genes	Symbols
GO Molecular Functions	GO:0015136	sialic acid transmembrane transporter activity	-12.5815	-8.42375	4/16	6568,10050,10246,10786	SLC17A1,SLC17A4,SLC17A2,SLC17A3
GO Biological Processes	GO:0015739	sialic acid transport	-12.5815	-8.42375	4/16	6568,10050,10246,10786	SLC17A1,SLC17A4,SLC17A2,SLC17A3
GO Molecular Functions	GO:0005436	sodium:phosphate symporter activity	-10.7627	-6.78112	4/16	6568,10050,10246,10786	SLC17A1,SLC17A4,SLC17A2,SLC17A3
GO Molecular Functions	GO:0015294	solute:cation symporter activity	-8.73067	-4.87399	5/16	6568,10050,10246,10786,64116	SLC17A1,SLC17A4,SLC17A2,SLC17A3,SLC39A8
GO Molecular Functions	GO:0015293	symporter activity	-8.01741	-4.25764	5/16	6568,10050,10246,10786,64116	SLC17A1,SLC17A4,SLC17A2,SLC17A3,SLC39A8
GO Molecular Functions	GO:1901505	carbohydrate derivative transmembrane transporter activity	-7.82045	-4.13986	4/16	6568,10050,10246,10786	SLC17A1,SLC17A4,SLC17A2,SLC17A3
GO Molecular Functions	GO:0015370	solute:sodium symporter activity	-7.27736	-3.66371	4/16	6568,10050,10246,10786	SLC17A1,SLC17A4,SLC17A2,SLC17A3
GO Molecular Functions	GO:0015291	secondary active transmembrane transporter activity	-6.9086	-3.35295	5/16	6568,10050,10246,10786,64116	SLC17A1,SLC17A4,SLC17A2,SLC17A3,SLC39A8
GO Molecular Functions	GO:0022853	active ion transmembrane transporter activity	-6.69501	-3.19051	5/16	6568,10050,10246,10786,64116	SLC17A1,SLC17A4,SLC17A2,SLC17A3,SLC39A8
GO Biological Processes	GO:0035725	sodium ion transmembrane transport	-6.36727	-2.91999	4/16	6568,10050,10246,10786	SLC17A1,SLC17A4,SLC17A2,SLC17A3
GO Biological Processes	GO:0015711	organic anion transport	-6.33734	-2.91999	5/16	6568,10050,10246,10786,64116	SLC17A1,SLC17A4,SLC17A2,SLC17A3,SLC39A8
GO Molecular Functions	GO:0015081	sodium ion transmembrane transporter activity	-5.99382	-2.61426	4/16	6568,10050,10246,10786	SLC17A1,SLC17A4,SLC17A2,SLC17A3
GO Molecular Functions	GO:0022804	active transmembrane transporter activity	-5.78682	-2.44202	5/16	6568,10050,10246,10786,64116	SLC17A1,SLC17A4,SLC17A2,SLC17A3,SLC39A8
GO Biological Processes	GO:0006814	sodium ion transport	-5.68793	-2.3867	4/16	6568,10050,10246,10786	SLC17A1,SLC17A4,SLC17A2,SLC17A3
GO Molecular Functions	GO:0046873	metal ion transmembrane transporter activity	-5.66935	-2.3867	5/16	6568,10050,10246,10786,64116	SLC17A1,SLC17A4,SLC17A2,SLC17A3,SLC39A8
GO Biological Processes	GO:0006820	anion transport	-5.57713	-2.3225	5/16	6568,10050,10246,10786,64116	SLC17A1,SLC17A4,SLC17A2,SLC17A3,SLC39A8
GO Biological Processes	GO:0046942	carboxylic acid transport	-5.24878	-2.02048	4/16	6568,10050,10246,10786	SLC17A1,SLC17A4,SLC17A2,SLC17A3
GO Biological Processes	GO:0098662	inorganic cation transmembrane transport	-5.05987	-1.8564	5/16	6568,10050,10246,10786,64116	SLC17A1,SLC17A4,SLC17A2,SLC17A3,SLC39A8
GO Molecular Functions	GO:0022890	inorganic cation transmembrane transporter activity	-4.96983	-1.78984	5/16	6568,10050,10246,10786,64116	SLC17A1,SLC17A4,SLC17A2,SLC17A3,SLC39A8
GO Biological Processes	GO:0030001	metal ion transport	-4.91767	-1.75996	5/16	6568,10050,10246,10786,64116	SLC17A1,SLC17A4,SLC17A2,SLC17A3,SLC39A8
GO Biological Processes	GO:0098660	inorganic ion transmembrane transport	-4.83036	-1.70421	5/16	6568,10050,10246,10786,64116	SLC17A1,SLC17A4,SLC17A2,SLC17A3,SLC39A8
GO Biological Processes	GO:0098655	cation transmembrane transport	-4.82053	-1.70421	5/16	6568,10050,10246,10786,64116	SLC17A1,SLC17A4,SLC17A2,SLC17A3,SLC39A8
GO Molecular Functions	GO:0008324	cation transmembrane transporter activity	-4.78809	-1.69107	5/16	6568,10050,10246,10786,64116	SLC17A1,SLC17A4,SLC17A2,SLC17A3,SLC39A8
GO Cellular Components	GO:0000323	lytic vacuole	-4.55742	-1.49662	5/16	6568,10050,10246,10786,64116	SLC17A1,SLC17A4,SLC17A2,SLC17A3,SLC39A8
GO Cellular Components	GO:0005764	lysosome	-4.55742	-1.49662	5/16	6568,10050,10246,10786,64116	SLC17A1,SLC17A4,SLC17A2,SLC17A3,SLC39A8
GO Molecular Functions	GO:0015318	inorganic molecular entity transmembrane transporter activity	-4.5403	-1.49653	5/16	6568,10050,10246,10786,64116	SLC17A1,SLC17A4,SLC17A2,SLC17A3,SLC39A8
GO Cellular Components	GO:0016324	apical plasma membrane	-4.50126	-1.47388	4/16	6568,10050,10786,64116	SLC17A1,SLC17A4,SLC17A3,SLC39A8
GO Cellular Components	GO:0045177	apical part of cell	-4.21535	-1.26176	4/16	6568,10050,10786,64116	SLC17A1,SLC17A4,SLC17A3,SLC39A8
GO Molecular Functions	GO:0015103	inorganic anion transmembrane transporter activity	-4.18477	-1.24454	3/16	6568,10786,64116	SLC17A1,SLC17A3,SLC39A8
GO Biological Processes	GO:0015698	inorganic anion transport	-4.03963	-1.11237	3/16	6568,10786,64116	SLC17A1,SLC17A3,SLC39A8
GO Molecular Functions	GO:0008509	anion transmembrane transporter activity	-3.24525	-0.458607	3/16	6568,10786,64116	SLC17A1,SLC17A3,SLC39A8
Reactome Gene Sets	R-HSA-382551	Transport of small molecules	-2.20781	0	3/16	6568,10786,64116	SLC17A1,SLC17A3,SLC39A8
GO Biological Processes	GO:0006334	nucleosome assembly	-4.42914	-1.41755	3/16	3006,3017,8358	H1-2,H2BC5,H3C2
GO Cellular Components	GO:0000786	nucleosome	-4.39841	-1.40206	3/16	3006,3017,8358	H1-2,H2BC5,H3C2
GO Cellular Components	GO:0044815	DNA packaging complex	-4.31994	-1.33832	3/16	3006,3017,8358	H1-2,H2BC5,H3C2
Reactome Gene Sets	R-HSA-3214847	HATs acetylate histones	-4.26412	-1.29674	3/16	3017,8358,55167	H2BC5,H3C2,MSL2
GO Biological Processes	GO:0031497	chromatin assembly	-3.99475	-1.08008	3/16	3006,3017,8358	H1-2,H2BC5,H3C2
GO Biological Processes	GO:0034728	nucleosome organization	-3.98014	-1.0777	3/16	3006,3017,8358	H1-2,H2BC5,H3C2
GO Biological Processes	GO:0065004	protein-DNA complex assembly	-3.90955	-1.019	3/16	3006,3017,8358	H1-2,H2BC5,H3C2
GO Biological Processes	GO:0006333	chromatin assembly or disassembly	-3.8558	-0.97684	3/16	3006,3017,8358	H1-2,H2BC5,H3C2
Reactome Gene Sets	R-HSA-2559583	Cellular Senescence	-3.84272	-0.975039	3/16	3006,3017,8358	H1-2,H2BC5,H3C2
GO Biological Processes	GO:0006323	DNA packaging	-3.71305	-0.861242	3/16	3006,3017,8358	H1-2,H2BC5,H3C2
GO Cellular Components	GO:0032993	protein-DNA complex	-3.7072	-0.861242	3/16	3006,3017,8358	H1-2,H2BC5,H3C2
GO Biological Processes	GO:0071824	protein-DNA complex subunit organization	-3.59032	-0.754829	3/16	3006,3017,8358	H1-2,H2BC5,H3C2
GO Biological Processes	GO:0006338	chromatin remodeling	-3.45466	-0.629385	3/16	3006,3017,8358	H1-2,H2BC5,H3C2
Reactome Gene Sets	R-HSA-3247509	Chromatin modifying enzymes	-3.4218	-0.616268	3/16	3017,8358,55167	H2BC5,H3C2,MSL2
Reactome Gene Sets	R-HSA-4839726	Chromatin organization	-3.4218	-0.616268	3/16	3017,8358,55167	H2BC5,H3C2,MSL2
GO Biological Processes	GO:0071103	DNA conformation change	-3.24927	-0.458607	3/16	3006,3017,8358	H1-2,H2BC5,H3C2
GO Biological Processes	GO:0006325	chromatin organization	-2.50867	0	3/16	3006,3017,8358	H1-2,H2BC5,H3C2
Reactome Gene Sets	R-HSA-2262752	Cellular responses to stress	-2.16257	0	3/16	3006,3017,8358	H1-2,H2BC5,H3C2
Reactome Gene Sets	R-HSA-8953897	Cellular responses to stimuli	-2.14064	0	3/16	3006,3017,8358	H1-2,H2BC5,H3C2
